# Supplementary material for: Transcriptomic Analysis Reveals Priming of The Host Antiviral Interferon Signaling Pathway by Bronchobini® Resulting in Balanced Immune Response to Rhinovirus Infection in Mouse Lung Tissue Slices
Source: Int J Mol Sci. 2019 May 7;20(9):2242. doi: 10.3390/ijms20092242 (PMC6540047; doi:10.3390/ijms20092242)
Supplement: Supplementary file 1 [file ijms-20-02242-s001.zip]

Archive with 13 entries (13 files):
- FIGURE S1.tif
- FIGURE S2.tif
- FIGURE S3.tif
- FIGURE S4.tif
- FIGURE S5.tif
- FIGURE S6.tif
- Supplement_Reamon-Buettner et al_Bronchobini modulation of RV infection.docx
- TABLE S1_Venn Common DEGs.xls
- TABLE S2_Venn Unique DEGs _RV.xls
- TABLE S3_Venn Unique DEGs_ RV+BRO.xls
- TABLE S4_Canonical_ Activation IRF by PRRs in RV_compare with others.xls
- TABLE S5_Canonical_Activation IRF by PRRs in BRO_compare with others.xls
- TABLE S6_Upstream_NFkB complex in BRO_compare with others.xls
