# Supplementary material for: Transcriptomic Analysis Reveals Priming of The Host Antiviral Interferon Signaling Pathway by Bronchobini® Resulting in Balanced Immune Response to Rhinovirus Infection in Mouse Lung Tissue Slices
Source: Int J Mol Sci. 2019 May 7;20(9):2242. doi: 10.3390/ijms20092242 (PMC6540047; doi:10.3390/ijms20092242)
Supplement: Supplementary file 1 [file ijms-20-02242-s001.zip › TABLE S1_Venn Common DEGs.xls]

## Sheet: Tabelle1
		RV vs Med		RV+BRO vs RV untreated
Symbol	Entrez Gene Name	Expr Fold Change	Expr p-value	Expr Fold Change	Expr p-value	Location	Type(s)
4833419F23Rik	RIKEN cDNA 4833419F23 gene	2.01	7.12e-07	4.2	6.93e-07	Other	other
9930111J21Rik2	RIKEN cDNA 9930111J21 gene 2	13.83	3.21e-11	-2.38	0.000144	Other	other
ABCD2	ATP binding cassette subfamily D member 2	-2.72	0.00014	-2.79	1.4e-05	Cytoplasm	transporter
ADAMTS4	ADAM metallopeptidase with thrombospondin type 1 motif 4	2.6	0.000158	-3.2	2e-06	Extracellular Space	peptidase
ADAMTS6	ADAM metallopeptidase with thrombospondin type 1 motif 6	2.07	1e-06	-2.18	1.3e-05	Extracellular Space	peptidase
ADGRL4	adhesion G protein-coupled receptor L4	-2.06	0.00134	-5.26	7e-06	Plasma Membrane	G-protein coupled receptor
AI987944 (includes others)	expressed sequence AI987944	-2.12	0.00186	-4.46	2e-06	Other	other
AIDA	axin interactor, dorsalization associated	3.91	8.18e-10	-8.87	1.6e-10	Cytoplasm	other
ALOX5AP	arachidonate 5-lipoxygenase activating protein	-3.5	7.7e-05	-5.1	2e-06	Plasma Membrane	other
ALPK1	alpha kinase 1	2.84	1.37e-07	6.45	3.81e-09	Other	kinase
APOBEC1	apolipoprotein B mRNA editing enzyme catalytic subunit 1	2.14	5e-06	-2.29	1.9e-05	Cytoplasm	enzyme
ARC	activity regulated cytoskeleton associated protein	2.78	2e-06	3.37	0.00122	Cytoplasm	other
AREL1	apoptosis resistant E3 ubiquitin protein ligase 1	2.99	3.5e-07	-4.75	2.4e-09	Cytoplasm	enzyme
ART3	ADP-ribosyltransferase 3	2.89	3.3e-05	-2.23	0.00165	Plasma Membrane	enzyme
ASB13	ankyrin repeat and SOCS box containing 13	2.4	4.86e-07	-3.47	3.68e-08	Cytoplasm	other
ASCC3	activating signal cointegrator 1 complex subunit 3	3.78	2.36e-10	2.55	5.1e-08	Cytoplasm	enzyme
ATF3	activating transcription factor 3	2.35	9e-05	8.64	1.01e-08	Nucleus	transcription regulator
ATP10A	ATPase phospholipid transporting 10A (putative)	2.32	9.96e-07	-4.15	3.46e-08	Plasma Membrane	transporter
ATP6V0D2	ATPase H+ transporting V0 subunit d2	-3.1	0.000358	-8.64	6e-06	Cytoplasm	transporter
AW011738	expressed sequence AW011738	2.88	6.6e-08	-2.44	4.66e-07	Other	other
AW112010	expressed sequence AW112010	7.52	4e-06	-5.22	0.000163	Other	other
AZI2	5-azacytidine induced 2	2.82	1.63e-10	-2.3	2e-06	Cytoplasm	other
BATF2	basic leucine zipper ATF-like transcription factor 2	4.63	1.1e-05	-3.09	0.00024	Other	other
BC023105	cDNA sequence BC023105	5.82	9.14e-07	-2.01	0.0025	Other	other
BMP2	bone morphogenetic protein 2	2.29	2.4e-05	-2.19	3.7e-05	Extracellular Space	growth factor
BRIP1	BRCA1 interacting protein C-terminal helicase 1	3.38	5.29e-08	-3.49	2.75e-08	Nucleus	enzyme
Bst2	bone marrow stromal cell antigen 2	18.43	5.01e-09	-11.59	7e-06	Plasma Membrane	other
CALHM6	calcium homeostasis modulator family member 6	5.66	8.9e-05	-3.86	0.000915	Other	other
CASP1	caspase 1	2.99	2e-06	-2.83	1e-05	Cytoplasm	peptidase
CASP4	caspase 4	5.79	1.26e-09	7.93	1.79e-09	Cytoplasm	peptidase
CASP7	caspase 7	2.38	3e-06	-4.91	1.64e-08	Cytoplasm	peptidase
CCL2	C-C motif chemokine ligand 2	5.08	1.48e-07	-6.2	1.05e-07	Extracellular Space	cytokine
Ccl6	chemokine (C-C motif) ligand 6	-3.9	0.000202	-26.07	6.24e-09	Extracellular Space	cytokine
Ccl7	chemokine (C-C motif) ligand 7	8.09	7e-06	-9.14	2.9e-05	Extracellular Space	cytokine
CCRL2	C-C motif chemokine receptor like 2	34.18	1.17e-07	2.7	0.00164	Plasma Membrane	G-protein coupled receptor
CD200	CD200 molecule	2.63	1.6e-05	-9.31	3.6e-09	Plasma Membrane	other
CD274	CD274 molecule	24.69	8.02e-09	-9.88	3e-06	Plasma Membrane	enzyme
CD3E	CD3e molecule	6.51	1e-06	-4.64	2e-05	Plasma Membrane	transmembrane receptor
CFB	complement factor B	10.25	3.3e-05	-6.86	0.00034	Extracellular Space	peptidase
CFLAR	CASP8 and FADD like apoptosis regulator	2.71	3e-06	4.26	8.11e-07	Cytoplasm	other
CH25H	cholesterol 25-hydroxylase	4.83	0.00016	-49.37	4.14e-08	Cytoplasm	enzyme
Chil3/Chil4	chitinase-like 3	-2.78	0.000541	-14.28	1.1e-07	Cytoplasm	enzyme
CKAP2L	cytoskeleton associated protein 2 like	4.64	6.6e-05	-4.97	4.5e-05	Cytoplasm	other
CLEC6A	C-type lectin domain containing 6A	-2.91	2.9e-05	-6.17	1.36e-08	Plasma Membrane	transmembrane receptor
CLEC7A	C-type lectin domain containing 7A	-3.53	0.00111	-38.03	6.29e-08	Plasma Membrane	transmembrane receptor
CMBL	carboxymethylenebutenolidase homolog	-2.21	0.00126	-2.11	2e-06	Cytoplasm	enzyme
CMPK2	cytidine/uridine monophosphate kinase 2	160.34	3.27e-12	-32.27	6.97e-10	Cytoplasm	kinase
CRYBG1	crystallin beta-gamma domain containing 1	3.12	2.67e-07	-2.07	0.000253	Extracellular Space	other
CSF1	colony stimulating factor 1	2.88	0.00111	3.5	4e-06	Extracellular Space	cytokine
CSF2	colony stimulating factor 2	6.83	0.000243	3.78	0.000218	Extracellular Space	cytokine
CSRNP1	cysteine and serine rich nuclear protein 1	2.42	3e-06	13.98	8.56e-11	Nucleus	transcription regulator
Cxcl9	chemokine (C-X-C motif) ligand 9	68.3	6e-06	-7.86	0.00256	Extracellular Space	cytokine
CXCL10	C-X-C motif chemokine ligand 10	178.71	1.4e-11	-6.27	7.89e-07	Extracellular Space	cytokine
Cxcl11	chemokine (C-X-C motif) ligand 11	192.09	1.86e-10	-13.3	2e-06	Extracellular Space	cytokine
CXorf65	chromosome X open reading frame 65	2	0.00202	3.09	5e-06	Other	other
D17H6S56E-5	DNA segment, Chr 17, human D6S56E 5	3.19	9.81e-08	-5.09	4.99e-09	Other	other
DAXX	death domain associated protein	11.35	8.49e-10	-4.03	3.9e-05	Nucleus	transcription regulator
DHX40	DEAH-box helicase 40	2.39	8e-06	-2.53	3e-06	Other	enzyme
DHX58	DExH-box helicase 58	17.85	1.16e-12	-3.65	6.9e-05	Cytoplasm	enzyme
DIO2	iodothyronine deiodinase 2	2.01	7.6e-05	-2.88	9e-06	Cytoplasm	enzyme
DTX3L	deltex E3 ubiquitin ligase 3L	11.42	6.95e-11	-3.23	8e-06	Cytoplasm	enzyme
DUSP28	dual specificity phosphatase 28	2.93	1.73e-07	-3.09	2.52e-07	Other	enzyme
EGR1	early growth response 1	6.74	1e-06	3.01	7e-06	Nucleus	transcription regulator
EIF2AK2	eukaryotic translation initiation factor 2 alpha kinase 2	11.14	2.76e-12	-2.88	9.4e-05	Cytoplasm	kinase
ELF1	E74 like ETS transcription factor 1	2.04	5.01e-07	2.08	9.18e-07	Nucleus	transcription regulator
ENPP4	ectonucleotide pyrophosphatase/phosphodiesterase 4	9.8	2.1e-10	-2.3	4.2e-07	Cytoplasm	enzyme
EPSTI1	epithelial stromal interaction 1	4.41	1.44e-07	-4.08	5.94e-07	Other	other
ERAP1	endoplasmic reticulum aminopeptidase 1	2.56	2e-06	-2.33	8.12e-07	Extracellular Space	peptidase
ETNK1	ethanolamine kinase 1	2.7	9.79e-07	-2.02	0.00114	Cytoplasm	kinase
F7	coagulation factor VII	-2.33	0.00162	-2.51	0.000115	Plasma Membrane	peptidase
F830016B08Rik	RIKEN cDNA F830016B08 gene	32.42	4.41e-07	-5.28	0.000446	Other	other
FADS1	fatty acid desaturase 1	-2.01	0.00162	-5.56	9.57e-09	Plasma Membrane	enzyme
Fbxw17	F-box and WD-40 domain protein 17	2.23	6.19e-09	-2.72	9.82e-08	Other	other
FCGR1A	Fc fragment of IgG receptor Ia	5.3	1.64e-07	-6.76	4.2e-08	Plasma Membrane	transmembrane receptor
GADD45B	growth arrest and DNA damage inducible beta	2.66	5.6e-05	66.18	1.9e-11	Cytoplasm	other
GADD45G	growth arrest and DNA damage inducible gamma	2.47	0.000176	20.16	1.77e-09	Nucleus	other
GBP6	guanylate binding protein family member 6	38.22	1.28e-10	-3.93	5e-06	Cytoplasm	enzyme
GBP7	guanylate binding protein 7	35.9	2.57e-10	-5.49	2e-06	Cytoplasm	enzyme
Gbp8	guanylate-binding protein 8	17.15	1.26e-10	-2.36	0.000119	Other	enzyme
GCH1	GTP cyclohydrolase 1	2.29	4.84e-07	2.74	5.8e-08	Cytoplasm	enzyme
Gdap10	ganglioside-induced differentiation-associated-protein 10	3.77	6.09e-08	-3.22	1.4e-07	Other	other
GEM	GTP binding protein overexpressed in skeletal muscle	3.48	2e-06	19.24	1.62e-10	Plasma Membrane	enzyme
Gm4841	predicted gene 4841	6.43	7e-05	-3	0.0016	Other	other
Gm4951	predicted gene 4951	101.68	1.53e-10	-12.3	4.38e-07	Other	other
Gm4955	predicted gene 4955	5.55	2.03e-09	-2.98	3e-05	Nucleus	transcription regulator
Gm5431	predicted gene 5431	21.73	4.61e-11	-3.78	7e-06	Other	other
Gm6904	predicted gene 6904	17.46	7.49e-11	-4.68	4.27e-08	Other	other
Gm7897	predicted gene 7897	3.71	3.1e-05	-2.84	0.00017	Other	other
Gm8369	predicted gene 8369	5.93	2.83e-08	-2.74	0.00124	Other	other
Gm11772	predicted gene 11772	5.93	7.06e-08	-3.63	3e-06	Other	other
Gm12250	predicted gene 12250	96.81	5.78e-12	-10.86	1.6e-05	Cytoplasm	other
Gm16589	axin interaction partner and dorsalization antagonist pseudogene	4.14	3.55e-10	-9.55	2.91e-10	Other	other
Gm19494	predicted gene, 19494	-2.13	0.00399	-3.34	7e-06	Other	other
GNB4	G protein subunit beta 4	2.06	1.9e-05	-4.98	1.59e-08	Plasma Membrane	enzyme
Gpr137b-ps	G protein-coupled receptor 137B, pseudogene	-2.16	1e-05	-2.17	3.4e-05	Other	other
GRN	granulin precursor	2.58	9e-06	-8.99	6.4e-10	Extracellular Space	growth factor
GSTP1	glutathione S-transferase pi 1	-2.16	0.000302	-6.75	2.01e-07	Cytoplasm	enzyme
Gstp3	glutathione S-transferase pi 3	2.14	0.000633	-2.1	0.00505	Other	other
H2-T10	histocompatibility 2, T region locus 10	7.15	1.69e-09	-8.77	5.79e-08	Other	other
H2-T22	histocompatibility 2, T region locus 22	8.18	1.2e-09	-10.15	3.61e-08	Other	other
H2-T24	histocompatibility 2, T region locus 24	16.81	3.8e-09	-10.68	3.42e-07	Plasma Membrane	other
HAP1	huntingtin associated protein 1	4.29	7.89e-10	-2.48	4.12e-07	Cytoplasm	other
HEATR9	HEAT repeat containing 9	36.23	1.8e-07	-4.38	0.00228	Other	other
HIST1H1D	histone cluster 1 H1 family member d	3.16	3.47e-07	-3.21	1e-06	Nucleus	other
HIST1H2AD	histone cluster 1 H2A family member d	2.85	1e-06	-3.13	1.4e-05	Nucleus	other
HIST1H2AM	histone cluster 1 H2A family member m	3.82	7.83e-08	-3.58	6.97e-08	Nucleus	other
HIST1H2BC	histone cluster 1 H2B family member c	2.06	8e-06	-5.2	2.85e-07	Nucleus	other
HIST1H2BH	histone cluster 1 H2B family member h	3.67	1.37e-08	-3.67	2.4e-08	Nucleus	other
HIST1H2BI	histone cluster 1 H2B family member i	3.26	5e-06	-4.16	1.31e-07	Nucleus	other
HIST1H2BL	histone cluster 1 H2B family member l	2.07	0.00015	-2.63	9.5e-05	Nucleus	other
HIST1H4L	histone cluster 1 H4 family member l	2.19	0.000138	2.3	0.000251	Nucleus	other
HIST4H4	histone cluster 4 H4	2.13	4e-06	4.07	2.2e-05	Nucleus	other
HLA-E	major histocompatibility complex, class I, E	4.11	1.97e-08	-2.08	0.000298	Plasma Membrane	transmembrane receptor
HLA-G	major histocompatibility complex, class I, G	5.73	3.14e-07	-2.22	0.00273	Plasma Membrane	other
ICAM1	intercellular adhesion molecule 1	2.25	0.00141	7.66	2.83e-08	Plasma Membrane	transmembrane receptor
IFI16	interferon gamma inducible protein 16	62.31	1.49e-10	-7.17	4e-06	Nucleus	transcription regulator
IFI30	IFI30, lysosomal thiol reductase	-2.01	6.5e-05	2.2	2.2e-05	Cytoplasm	enzyme
IFI35	interferon induced protein 35	6.1	5.4e-11	-2.47	2.7e-05	Nucleus	other
IFI44	interferon induced protein 44	116.96	2.16e-11	-15.06	1e-06	Cytoplasm	other
Ifi27l2a/Ifi27l2b	interferon, alpha-inducible protein 27 like 2A	4.55	4e-06	-3.32	0.000376	Other	other
IFI44L	interferon induced protein 44 like	38.32	4.86e-09	-11.11	9.91e-07	Nucleus	other
IFIT1	interferon induced protein with tetratricopeptide repeats 1	10.02	3.46e-09	3.04	0.000641	Cytoplasm	other
IFIT2	interferon induced protein with tetratricopeptide repeats 2	149.56	2.34e-12	-8.61	3.9e-05	Cytoplasm	other
IFIT3	interferon induced protein with tetratricopeptide repeats 3	123.04	9.49e-13	-6.33	1.5e-05	Cytoplasm	other
IFIT1B	interferon induced protein with tetratricopeptide repeats 1B	111.01	4.51e-11	-2.2	0.000256	Cytoplasm	other
IFNB1	interferon beta 1	9.34	9.83e-08	-3.74	1.2e-05	Extracellular Space	cytokine
IFNL3	interferon lambda 3	2.9	2.77e-07	-2.55	9.39e-08	Extracellular Space	cytokine
Igtp	interferon gamma induced GTPase	74.37	1.35e-10	-10.15	1e-06	Cytoplasm	enzyme
Iigp1	interferon inducible GTPase 1	94.15	7.4e-10	-11.27	6e-06	Extracellular Space	enzyme
Iigp1b	interferon inducible GTPase 1B	4.45	3.03e-07	-2.03	0.000364	Other	other
IL15RA	interleukin 15 receptor subunit alpha	2.77	4.46e-08	2.84	5.64e-08	Plasma Membrane	transmembrane receptor
IL18BP	interleukin 18 binding protein	4.58	7.59e-08	-2.54	8e-06	Extracellular Space	other
IL1R1	interleukin 1 receptor type 1	-2.21	0.000822	6.15	4.19e-07	Plasma Membrane	transmembrane receptor
IL2RG	interleukin 2 receptor subunit gamma	2.01	0.00679	3.01	8.9e-05	Plasma Membrane	transmembrane receptor
INPP1	inositol polyphosphate-1-phosphatase	2.31	1.53e-10	-2.26	4.43e-08	Cytoplasm	phosphatase
IRF1	interferon regulatory factor 1	10.06	1.08e-07	2.39	0.00121	Nucleus	transcription regulator
IRF7	interferon regulatory factor 7	53.52	5.71e-11	-9.38	2.31e-07	Nucleus	transcription regulator
IRGM	immunity related GTPase M	19.12	3.33e-11	-2.15	0.00187	Cytoplasm	enzyme
ITGB2	integrin subunit beta 2	-2.42	0.000119	-6.72	9.7e-07	Plasma Membrane	transmembrane receptor
KATNA1	katanin catalytic subunit A1	2.31	2.7e-05	2.13	0.000149	Cytoplasm	enzyme
LGALS3BP	galectin 3 binding protein	4.94	5e-06	-5.4	2e-06	Plasma Membrane	transmembrane receptor
LGALS9B	galectin 9B	16.93	3.1e-09	-10.38	5.88e-07	Cytoplasm	other
LIF	LIF, interleukin 6 family cytokine	3.41	0.000855	2.86	0.0016	Extracellular Space	cytokine
LILRB3	leukocyte immunoglobulin like receptor B3	-2.43	2e-05	-3.19	3.99e-08	Plasma Membrane	transmembrane receptor
LIPA	lipase A, lysosomal acid type	-2.26	0.00241	-26.22	1.06e-08	Cytoplasm	enzyme
LOC100039029 (includes others)	component of Sp100-rs-like	8.39	8.31e-10	-2.61	1.6e-05	Other	other
LPL	lipoprotein lipase	-2.5	0.00335	-6.75	4.62e-07	Cytoplasm	enzyme
LRP1	LDL receptor related protein 1	-2.13	0.00452	-2.07	0.000458	Plasma Membrane	transmembrane receptor
Ly6a (includes others)	lymphocyte antigen 6 complex, locus A	4.51	0.000684	-7	1.63e-07	Plasma Membrane	other
LY6E	lymphocyte antigen 6 family member E	5.16	1.72e-08	-12.55	4.61e-09	Plasma Membrane	other
LYSMD2	LysM domain containing 2	2.06	0.000165	-3.91	2.22e-07	Other	other
Mir7679/mmu-mir-7679	microRNA 7679	3.17	4.8e-09	-2.25	2.8e-05	Other	microRNA
MITD1	microtubule interacting and trafficking domain containing 1	7.35	8.47e-11	-2.38	0.00138	Cytoplasm	other
MLKL	mixed lineage kinase domain like pseudokinase	5.33	4.67e-09	-2.08	0.000146	Cytoplasm	kinase
MMP12	matrix metallopeptidase 12	-3.7	3e-06	-22.07	1.43e-10	Extracellular Space	peptidase
MOV10	Mov10 RISC complex RNA helicase	4.25	1.31e-08	-2.32	6.4e-05	Nucleus	enzyme
MRC1	mannose receptor C-type 1	-5.06	0.00247	-3.38	0.00618	Plasma Membrane	transmembrane receptor
MS4A4A	membrane spanning 4-domains A4A	2.75	2.38e-08	-4.55	3.86e-10	Cytoplasm	other
Ms4a4b (includes others)	membrane-spanning 4-domains, subfamily A, member 4B	21.59	5.23e-09	-8.29	8e-06	Plasma Membrane	other
MS4A6A	membrane spanning 4-domains A6A	3.27	4e-06	-11.06	7.93e-08	Other	other
Ms4a6b	membrane-spanning 4-domains, subfamily A, member 6B	3.08	6.08e-07	-3.46	6e-06	Other	other
Ms4a6c	membrane-spanning 4-domains, subfamily A, member 6C	5.42	9.06e-09	-3.67	1.93e-07	Other	other
Mx1	MX dynamin-like GTPase 1	71.61	9.89e-12	-12.47	8.29e-08	Nucleus	enzyme
MXD1	MAX dimerization protein 1	2.87	2.32e-08	2.41	1e-06	Nucleus	transcription regulator
N4BP1	NEDD4 binding protein 1	2.54	2e-06	-4.24	6.33e-08	Cytoplasm	other
NAA20	N(alpha)-acetyltransferase 20, NatB catalytic subunit	2.28	6.27e-08	-3.96	7.95e-10	Cytoplasm	enzyme
NAA25	N(alpha)-acetyltransferase 25, NatB auxiliary subunit	2.49	2.44e-07	-2.07	1e-05	Cytoplasm	other
NAMPT	nicotinamide phosphoribosyltransferase	5.03	4.17e-11	-3.02	2e-06	Extracellular Space	cytokine
NEURL3	neuralized E3 ubiquitin protein ligase 3	4.62	0.000147	13.96	1.1e-07	Other	enzyme
NFKBIA	NFKB inhibitor alpha	2.11	0.00156	3.52	5.07e-07	Cytoplasm	transcription regulator
NFKBIZ	NFKB inhibitor zeta	2.58	0.00287	8.42	1.44e-07	Nucleus	transcription regulator
NLRC5	NLR family CARD domain containing 5	9.63	1.45e-08	-3.3	0.000115	Cytoplasm	transcription regulator
NMI	N-myc and STAT interactor	8.29	4.11e-09	-2.96	4.5e-05	Cytoplasm	transcription regulator
NOS2	nitric oxide synthase 2	3.76	0.000546	-28.68	9.12e-09	Cytoplasm	enzyme
NT5C3A	5'-nucleotidase, cytosolic IIIA	5.6	4.95e-10	-2.1	2.2e-05	Cytoplasm	phosphatase
OAS1	2'-5'-oligoadenylate synthetase 1	37.21	3.12e-11	-8.96	7e-06	Cytoplasm	enzyme
OAS2	2'-5'-oligoadenylate synthetase 2	19.33	1.32e-09	-4.49	0.00855	Cytoplasm	enzyme
Oas1b	2'-5' oligoadenylate synthetase 1B	12.2	1.92e-12	-3.07	9e-06	Cytoplasm	other
OASL	2'-5'-oligoadenylate synthetase like	22.98	1.6e-11	-3.13	1.8e-05	Cytoplasm	enzyme
Oasl2	2'-5' oligoadenylate synthetase-like 2	19.92	3.76e-10	-2.64	0.00013	Other	enzyme
PARP8	poly(ADP-ribose) polymerase family member 8	2.07	0.000451	4.06	1.8e-05	Other	other
PARP12	poly(ADP-ribose) polymerase family member 12	15.63	1.95e-11	-5.01	2e-06	Nucleus	other
PFKFB3	6-phosphofructo-2-kinase/fructose-2,6-biphosphatase 3	3.08	2.5e-05	6.52	2.2e-08	Cytoplasm	kinase
PHF11	PHD finger protein 11	70.86	1.12e-10	-7.31	1e-05	Nucleus	other
PIM1	Pim-1 proto-oncogene, serine/threonine kinase	3.44	8.7e-05	4.19	3e-07	Cytoplasm	kinase
Pira11	paired-Ig-like receptor A11	-2.27	2.4e-05	-3.07	4.2e-08	Other	other
PLAC8	placenta specific 8	3.44	2e-06	-3.3	7e-06	Nucleus	other
PLEKHA2	pleckstrin homology domain containing A2	2.25	1.83e-07	-2.88	1.15e-07	Cytoplasm	other
Plscr2	phospholipid scramblase 2	2.7	1.94e-07	2.29	0.00047	Cytoplasm	other
PML	promyelocytic leukemia	7.19	8.1e-09	-3	5e-06	Nucleus	transcription regulator
PNPT1	polyribonucleotide nucleotidyltransferase 1	4.42	1.63e-11	-3.7	1e-06	Cytoplasm	enzyme
PSMB8	proteasome subunit beta 8	7.63	7.55e-09	-5.61	2e-06	Cytoplasm	peptidase
PSMB9	proteasome subunit beta 9	3.01	2.15e-08	-2.18	1.4e-05	Cytoplasm	peptidase
PSMB10	proteasome subunit beta 10	15.5	2.42e-08	-17.38	1.67e-07	Cytoplasm	peptidase
PSME1	proteasome activator subunit 1	2.33	1.35e-07	-3.63	1.49e-09	Cytoplasm	other
PSME2	proteasome activator subunit 2	4.01	1.75e-09	-2.13	1.8e-05	Cytoplasm	peptidase
PTGS2	prostaglandin-endoperoxide synthase 2	2.88	0.00536	2.94	0.0165	Cytoplasm	enzyme
PXK	PX domain containing serine/threonine kinase like	3.36	5.86e-09	-4.12	6.99e-12	Cytoplasm	kinase
PYGL	glycogen phosphorylase L	-2.01	0.00204	-2.47	2e-06	Cytoplasm	enzyme
RARRES2	retinoic acid receptor responder 2	2.08	0.00264	-4.3	5e-06	Plasma Membrane	transmembrane receptor
RBL1	RB transcriptional corepressor like 1	2.62	1e-06	-3.24	3.49e-07	Nucleus	transcription regulator
RBM43	RNA binding motif protein 43	2.2	2.99e-08	-2.44	8.73e-08	Other	other
RBMS2	RNA binding motif single stranded interacting protein 2	7.27	8.54e-09	-20.55	2.2e-11	Nucleus	other
RGS16	regulator of G protein signaling 16	3.81	0.00161	6.58	2.4e-05	Cytoplasm	other
RHOB	ras homolog family member B	3.33	0.00129	3.06	0.000252	Cytoplasm	enzyme
RND1	Rho family GTPase 1	3.71	0.00196	10.39	7.56e-07	Cytoplasm	enzyme
RNF213	ring finger protein 213	15.93	2.17e-11	-2.2	2.9e-05	Cytoplasm	enzyme
RPS6KB1	ribosomal protein S6 kinase B1	2.38	3e-06	-3.02	3.35e-07	Cytoplasm	kinase
RSAD2	radical S-adenosyl methionine domain containing 2	265.69	2.83e-11	-13.52	5.62e-08	Cytoplasm	enzyme
SAMD9L	sterile alpha motif domain containing 9 like	9.82	1.63e-10	-2.14	8.5e-05	Extracellular Space	other
SAMHD1	SAM and HD domain containing deoxynucleoside triphosphate triphosphohydrolase 1	8.07	6.52e-09	-4.77	8.37e-08	Nucleus	enzyme
SDC3	syndecan 3	2	1.4e-05	-3.03	1.02e-07	Plasma Membrane	other
SELE	selectin E	2.38	0.000384	9.82	1.2e-05	Plasma Membrane	transmembrane receptor
SELL	selectin L	2.12	0.0011	-3.37	0.000118	Plasma Membrane	transmembrane receptor
Serpina3g (includes others)	serine (or cysteine) peptidase inhibitor, clade A, member 3G	2.46	6.7e-05	2.01	0.00532	Cytoplasm	other
SERPINB9	serpin family B member 9	3.07	4e-06	-2.71	2e-06	Cytoplasm	other
Serpinb6b	serine (or cysteine) peptidase inhibitor, clade B, member 6b	2.17	0.000422	-2.24	1.7e-05	Other	other
SERPING1	serpin family G member 1	2.6	0.000734	-2.13	0.00106	Extracellular Space	other
SETDB2	SET domain bifurcated 2	7.59	2.21e-10	-5.22	2e-06	Nucleus	enzyme
SH2D1B	SH2 domain containing 1B	-2.51	0.000161	3.3	0.00136	Cytoplasm	other
SHISA5	shisa family member 5	2.5	1.81e-07	-2.06	9.3e-05	Nucleus	other
SLCO3A1	solute carrier organic anion transporter family member 3A1	2.07	3.8e-05	3.06	1e-06	Plasma Membrane	transporter
Slfn1	schlafen 1	7.43	1.89e-08	-4.14	4e-05	Nucleus	enzyme
Slfn2	schlafen 2	10.57	1.5e-08	-2.15	0.00884	Cytoplasm	other
SLFN5	schlafen family member 5	16.88	4.5e-11	-2.23	0.00018	Nucleus	enzyme
SLFN13	schlafen family member 13	21.21	3.8e-11	-3.57	2e-06	Nucleus	enzyme
Slfn10-ps	schlafen 10, pseudogene	4.36	3.33e-08	-2.39	2e-06	Other	other
SLFN12L	schlafen family member 12 like	20.84	6.94e-10	-16.01	1.98e-09	Other	enzyme
Slfn5os	schlafen 5, opposite strand	2	3e-07	4.06	2e-06	Other	other
Sp100	nuclear antigen Sp100	14.09	4.56e-12	-2.9	3.3e-05	Nucleus	transcription regulator
SP110	SP110 nuclear body protein	14.93	4.31e-12	-3.06	6e-06	Nucleus	transcription regulator
SPATS2L	spermatogenesis associated serine rich 2 like	3.78	2.27e-10	-2.22	3.41e-07	Nucleus	other
SPP1	secreted phosphoprotein 1	-6.67	0.00214	-9.93	3.5e-05	Extracellular Space	cytokine
SPPL2A	signal peptide peptidase like 2A	2.9	1.01e-07	-5.83	1.93e-10	Plasma Membrane	peptidase
SPRR1A	small proline rich protein 1A	5.85	0.00784	13.1	8.5e-05	Plasma Membrane	other
STARD3	StAR related lipid transfer domain containing 3	2.05	1.91e-07	-2.98	6.91e-09	Cytoplasm	transporter
STAT1	signal transducer and activator of transcription 1	33.58	7.67e-12	-5.82	3.36e-07	Nucleus	transcription regulator
STAT2	signal transducer and activator of transcription 2	13.87	2.29e-10	-2.53	5.8e-05	Nucleus	transcription regulator
STK38L	serine/threonine kinase 38 like	2.07	1e-06	-2.35	1e-06	Cytoplasm	kinase
TAP1	transporter 1, ATP binding cassette subfamily B member	14.66	1.17e-09	-2.66	0.00024	Cytoplasm	transporter
TAP2	transporter 2, ATP binding cassette subfamily B member	4.78	8.77e-09	-2.85	2e-05	Cytoplasm	transporter
TAPBP	TAP binding protein	4.96	2.61e-07	-5.28	9.93e-08	Cytoplasm	transporter
TBRG1	transforming growth factor beta regulator 1	2.07	4.18e-07	-2.81	4e-06	Nucleus	other
TCIRG1	T cell immune regulator 1, ATPase H+ transporting V0 subunit a3	4.05	1.06e-08	-5.16	2.31e-07	Plasma Membrane	enzyme
TENT4A	terminal nucleotidyltransferase 4A	3.65	1.05e-09	-2.18	1.3e-05	Nucleus	enzyme
TFEC	transcription factor EC	-2.14	0.000115	-2.37	5.2e-05	Nucleus	transcription regulator
TGFBI	transforming growth factor beta induced	-2.17	0.000585	-5.71	1.99e-07	Extracellular Space	other
Tgtp1/Tgtp2	T cell specific GTPase 1	55.79	8.02e-10	-3.57	1.5e-05	Other	enzyme
THBS1	thrombospondin 1	2.32	0.000103	2.25	0.000328	Extracellular Space	other
TLR3	toll like receptor 3	6.21	1.8e-09	-8.54	1.24e-09	Plasma Membrane	transmembrane receptor
TMEM106A	transmembrane protein 106A	3.36	5.39e-08	-6.24	6.83e-09	Cytoplasm	other
TMEM184C	transmembrane protein 184C	-2.29	3e-06	-2.25	7.26e-07	Other	other
TNF	tumor necrosis factor	4.05	0.000109	2.6	0.00296	Extracellular Space	cytokine
TNFAIP2	TNF alpha induced protein 2	2.05	0.0033	3.56	8.9e-05	Extracellular Space	other
TNFAIP3	TNF alpha induced protein 3	3.71	0.000928	23.7	1.92e-08	Nucleus	enzyme
TNFSF10	TNF superfamily member 10	14.66	1.61e-07	-61.82	5.09e-10	Extracellular Space	cytokine
TOR1AIP1	torsin 1A interacting protein 1	3.55	1.13e-11	-2.24	9.79e-07	Nucleus	other
TOR3A	torsin family 3 member A	12.4	7.08e-11	-3.13	2e-06	Cytoplasm	enzyme
TRAFD1	TRAF-type zinc finger domain containing 1	10.43	9.53e-11	-5.43	1.32e-07	Other	other
TRIM14	tripartite motif containing 14	2.37	3.73e-10	-2.23	2.75e-08	Cytoplasm	other
TRIM25	tripartite motif containing 25	4.45	9.63e-11	-2	4.3e-05	Cytoplasm	transcription regulator
Trim30a/Trim30d	tripartite motif-containing 30A	23.82	2.96e-11	-2.06	0.000585	Cytoplasm	other
TSPO	translocator protein	2.31	8.6e-05	-4.4	1.64e-08	Cytoplasm	transmembrane receptor
TYROBP	TYRO protein tyrosine kinase binding protein	-2.11	0.000345	-2.77	1.8e-05	Plasma Membrane	transmembrane receptor
UBA7	ubiquitin like modifier activating enzyme 7	14.52	5.79e-11	-9.43	4.59e-09	Cytoplasm	enzyme
UBE2L6	ubiquitin conjugating enzyme E2 L6	7.96	1.51e-08	-6.77	2.01e-10	Cytoplasm	enzyme
USP18	ubiquitin specific peptidase 18	84.91	1.35e-10	-5.89	2e-06	Cytoplasm	peptidase
USP25	ubiquitin specific peptidase 25	3.93	6.63e-09	-2.79	1.7e-05	Cytoplasm	peptidase
VCAM1	vascular cell adhesion molecule 1	8.36	1e-06	2.16	0.00232	Plasma Membrane	transmembrane receptor
VCAN	versican	2.09	0.00026	3.44	0.000142	Extracellular Space	other
XDH	xanthine dehydrogenase	6.4	4.92e-07	-5.98	1.94e-07	Cytoplasm	enzyme
ZBP1	Z-DNA binding protein 1	31.74	2.3e-12	-4.78	0.000222	Cytoplasm	other
ZCCHC2	zinc finger CCHC-type containing 2	2.96	1.91e-08	-2.65	5.77e-07	Cytoplasm	other
ZFP36	ZFP36 ring finger protein	2.67	0.000269	10.52	3.97e-07	Nucleus	transcription regulator
ZNF711	zinc finger protein 711	2.06	1.5e-05	9.36	4.93e-07	Nucleus	transcription regulator
ZNFX1	zinc finger NFX1-type containing 1	18.48	3.62e-13	-9.05	2.75e-09	Nucleus	transcription regulator
* DEGs at Fold Change < -2 or > 2; Anova P-value < 0.05; DEGs obtained with Ingenuity Pathway Analysis (IPA).
