# Supplementary material for: Transcriptomic Analysis Reveals Priming of The Host Antiviral Interferon Signaling Pathway by Bronchobini® Resulting in Balanced Immune Response to Rhinovirus Infection in Mouse Lung Tissue Slices
Source: Int J Mol Sci. 2019 May 7;20(9):2242. doi: 10.3390/ijms20092242 (PMC6540047; doi:10.3390/ijms20092242)
Supplement: Supplementary file 1 [file ijms-20-02242-s001.zip › TABLE S2_Venn Unique DEGs _RV.xls]

## Sheet: Sheet0
		RV vs Med
Symbol	Entrez Gene Name	Expr Fold Change	Expr p-value	Location	Type(s)
9130208D14Rik	RIKEN cDNA 9130208D14 gene	4.99	4.35e-09	Other	other
A530040E14Rik	RIKEN cDNA A530040E14 gene	2.11	5.8e-05	Other	other
ABCC4	ATP binding cassette subfamily C member 4	-2.06	2.1e-07	Plasma Membrane	transporter
ACOD1	aconitate decarboxylase 1	17.19	2.2e-05	Cytoplasm	enzyme
ADAR	adenosine deaminase, RNA specific	4.09	3.4e-09	Nucleus	enzyme
AFTPH	aftiphilin	4.23	3.21e-11	Cytoplasm	other
AGRN	agrin	3.85	1.15e-07	Plasma Membrane	other
ANKFY1	ankyrin repeat and FYVE domain containing 1	2.78	8.61e-08	Cytoplasm	transcription regulator
Apol7e (includes others)	apolipoprotein L 7e	2.15	8.86e-07	Other	other
Apol9a/Apol9b	apolipoprotein L 9b	4.83	3.8e-08	Other	other
ARRDC4	arrestin domain containing 4	4.19	3.9e-05	Plasma Membrane	other
B2M	beta-2-microglobulin	2.19	1e-05	Plasma Membrane	transmembrane receptor
C130026I21Rik (includes others)	RIKEN cDNA C130026I21 gene	2.76	7e-06	Other	other
C1R	complement C1r	2.1	4.1e-05	Extracellular Space	peptidase
CA13	carbonic anhydrase 13	3.41	6e-06	Cytoplasm	enzyme
Casp12	caspase 12	2.33	4.5e-05	Cytoplasm	peptidase
Ccl2	chemokine (C-C motif) ligand 2	2.82	0.000298	Extracellular Space	cytokine
CCL4	C-C motif chemokine ligand 4	2.93	2.7e-05	Extracellular Space	cytokine
CCL5	C-C motif chemokine ligand 5	34.23	1.2e-05	Extracellular Space	cytokine
CD40	CD40 molecule	7.77	1.17e-07	Plasma Membrane	transmembrane receptor
CD47	CD47 molecule	2.62	3e-06	Plasma Membrane	transmembrane receptor
CD69	CD69 molecule	5.99	1e-06	Plasma Membrane	transmembrane receptor
CHMP4B	charged multivesicular body protein 4B	2.18	8.75e-08	Cytoplasm	other
Clec2d (includes others)	C-type lectin domain family 2, member d	3.38	0.000137	Plasma Membrane	transmembrane receptor
CLIC4	chloride intracellular channel 4	2.27	3.35e-08	Plasma Membrane	ion channel
CMTR1	cap methyltransferase 1	2.83	1.64e-08	Nucleus	enzyme
COTL1	coactosin like F-actin binding protein 1	-2.17	0.000553	Cytoplasm	other
Csprs (includes others)	component of Sp100-rs	3.01	0.00143	Plasma Membrane	G-protein coupled receptor
CTSK	cathepsin K	-2.3	6.2e-05	Cytoplasm	peptidase
CXCL2	C-X-C motif chemokine ligand 2	2.36	0.00827	Extracellular Space	cytokine
DCP2	decapping mRNA 2	5.85	5.29e-11	Nucleus	enzyme
DDX24	DEAD-box helicase 24	2.06	1.06e-07	Nucleus	enzyme
DDX58	DExD/H-box helicase 58	10.37	1.51e-10	Cytoplasm	enzyme
DDX60	DExD/H-box helicase 60	23.93	1e-12	Cytoplasm	enzyme
Eldr	Egfr long non-coding downstream RNA	2.06	9.6e-07	Other	other
FAM208B	family with sequence similarity 208 member B	2.31	7.35e-08	Nucleus	other
FAM71A	family with sequence similarity 71 member A	2.52	7.9e-05	Nucleus	other
FAP	fibroblast activation protein alpha	13.45	3.49e-11	Cytoplasm	peptidase
FMNL2	formin like 2	2.62	3.3e-05	Cytoplasm	other
FNDC3A	fibronectin type III domain containing 3A	2.84	1.02e-08	Cytoplasm	other
G530011O06Rik	RIKEN cDNA G530011O06 gene	13.04	7.3e-05	Other	other
G530012D18Rik	RIKEN cDNA G530012D1 gene	2.38	4.5e-05	Other	other
GBP2	guanylate binding protein 2	50.62	8.15e-12	Cytoplasm	enzyme
GBP4	guanylate binding protein 4	36.3	1.13e-11	Cytoplasm	enzyme
Gcg	glucagon	3.59	1.22e-07	Cytoplasm	other
Gm4759	GTPase, very large interferon inducible 1 pseudogene	3.34	5.47e-08	Other	other
Gm4992	tripartite motif-containing 5 pseudogene	2.74	2e-06	Other	other
Gm8989	very large inducible GTPase 1 pseudogene	10.71	3.96e-10	Other	other
Gm8995	predicted gene 8995	10.32	1.18e-11	Other	other
Gm16685	predicted gene, 16685	2.78	2.1e-05	Other	other
Gm20759	predicted gene, 20759	2.05	0.000783	Other	other
Gm2427/LOC102638435	predicted gene 2427	4.92	1.59e-08	Other	other
GP5	glycoprotein V platelet	2.06	2.3e-05	Plasma Membrane	other
GPR137B	G protein-coupled receptor 137B	-2.03	6e-06	Plasma Membrane	other
GSDMD	gasdermin D	2.53	5e-06	Extracellular Space	other
GTPBP2	GTP binding protein 2	2.03	9.77e-07	Extracellular Space	enzyme
GUSB	glucuronidase beta	-2.29	9e-06	Cytoplasm	enzyme
Gvin1 (includes others)	GTPase, very large interferon inducible 1	19.49	6.65e-11	Nucleus	other
GYPC	glycophorin C (Gerbich blood group)	2.69	6e-06	Plasma Membrane	other
Gzmb	granzyme B	2.98	3e-06	Cytoplasm	peptidase
H2-K2/H2-Q9	histocompatibility 2, Q region locus 9	2.73	9e-06	Plasma Membrane	other
H2-Q5	histocompatibility 2, Q region locus 5	2.8	1.2e-05	Other	other
H3F3A/H3F3B	H3 histone family member 3A	2.16	4.73e-08	Nucleus	other
HDC	histidine decarboxylase	2.01	2e-06	Cytoplasm	enzyme
HELZ2	helicase with zinc finger 2	8.86	8.27e-11	Nucleus	transcription regulator
HERC6	HECT and RLD domain containing E3 ubiquitin protein ligase family member 6	33.62	5e-13	Cytoplasm	enzyme
HIST1H1C	histone cluster 1 H1 family member c	3.9	2.44e-08	Nucleus	other
HIST1H2BB	histone cluster 1 H2B family member b	2.22	6e-06	Nucleus	other
HLA-A	major histocompatibility complex, class I, A	3.15	1.52e-07	Plasma Membrane	other
Ifi202b	interferon activated gene 202B	46.11	1.27e-10	Nucleus	other
IFIH1	interferon induced with helicase C domain 1	22.51	3.04e-12	Nucleus	enzyme
IFITM3	interferon induced transmembrane protein 3	2.48	3e-06	Plasma Membrane	other
IL6	interleukin 6	15.56	5e-05	Extracellular Space	cytokine
IL15	interleukin 15	7.11	4.59e-08	Extracellular Space	cytokine
IRF2	interferon regulatory factor 2	2.65	6.71e-08	Nucleus	transcription regulator
IRF9	interferon regulatory factor 9	3.91	2.21e-11	Nucleus	transcription regulator
Irgm1	immunity-related GTPase family M member 1	18.32	1.01e-10	Cytoplasm	other
ISG15	ISG15 ubiquitin-like modifier	10.29	1.89e-12	Extracellular Space	other
ISG20	interferon stimulated exonuclease gene 20	3.55	1.92e-08	Nucleus	enzyme
Klrk1	killer cell lectin-like receptor subfamily K, member 1	2.09	6.53e-07	Plasma Membrane	transmembrane receptor
LGALS8	galectin 8	2.72	6.62e-11	Extracellular Space	other
LIPG	lipase G, endothelial type	3.1	0.000223	Extracellular Space	enzyme
LSMEM1	leucine rich single-pass membrane protein 1	5.34	1.12e-07	Cytoplasm	other
LY86	lymphocyte antigen 86	2.51	1e-06	Plasma Membrane	other
MARCH5	membrane associated ring-CH-type finger 5	3.08	2e-06	Cytoplasm	enzyme
MID1	midline 1	17.72	1.9e-05	Nucleus	other
Mir6381	microRNA 6381	2.05	6.89e-07	Other	microRNA
mir-155	microRNA 155	4.12	1.5e-05	Cytoplasm	microRNA
MMGT1	membrane magnesium transporter 1	-2.24	5.98e-08	Cytoplasm	transporter
MORC3	MORC family CW-type zinc finger 3	2.14	1.93e-10	Nucleus	other
Mx2	MX dynamin-like GTPase 2	71.61	1.13e-13	Nucleus	enzyme
NUB1	negative regulator of ubiquitin like proteins 1	2.27	2.41e-08	Nucleus	other
OAS3	2'-5'-oligoadenylate synthetase 3	3.45	7.62e-09	Cytoplasm	enzyme
OGFR	opioid growth factor receptor	4.96	4.41e-11	Plasma Membrane	other
OR2V2	olfactory receptor family 2 subfamily V member 2	2.19	0.00246	Plasma Membrane	G-protein coupled receptor
PARP9	poly(ADP-ribose) polymerase family member 9	17.41	1.15e-11	Nucleus	enzyme
PARP10	poly(ADP-ribose) polymerase family member 10	8.09	7.4e-10	Cytoplasm	enzyme
PARP11	poly(ADP-ribose) polymerase family member 11	3.3	5.73e-09	Nucleus	enzyme
PARP14	poly(ADP-ribose) polymerase family member 14	18.74	9.26e-12	Cytoplasm	enzyme
PCGF5	polycomb group ring finger 5	2.96	1.5e-08	Cytoplasm	other
PDGFRA	platelet derived growth factor receptor alpha	-3.99	0.00783	Plasma Membrane	kinase
PNP	purine nucleoside phosphorylase	5.25	5.31e-08	Nucleus	enzyme
PPM1K	protein phosphatase, Mg2+/Mn2+ dependent 1K	3.32	6.24e-09	Cytoplasm	phosphatase
PRKAR2B	protein kinase cAMP-dependent type II regulatory subunit beta	-2.13	3e-05	Cytoplasm	kinase
Psme2b	protease (prosome, macropain) activator subunit 2B	6.99	6.28e-10	Other	other
RIPK2	receptor interacting serine/threonine kinase 2	3.54	3.7e-05	Plasma Membrane	kinase
RNF31	ring finger protein 31	2.38	1.81e-07	Cytoplasm	enzyme
RNF114	ring finger protein 114	3.69	1.44e-11	Extracellular Space	enzyme
RNF19B	ring finger protein 19B	2.37	5e-05	Cytoplasm	enzyme
RTP4	receptor transporter protein 4	6.79	6.46e-09	Plasma Membrane	other
SAP30	Sin3A associated protein 30	2.44	1.32e-07	Nucleus	transcription regulator
SCIN	scinderin	3.87	1.73e-07	Cytoplasm	other
SDC4	syndecan 4	2.01	0.0068	Plasma Membrane	other
SELENOW	selenoprotein W	2.17	2e-06	Cytoplasm	enzyme
Serpina3h	serine (or cysteine) peptidase inhibitor, clade A, member 3H	2.01	0.000152	Extracellular Space	other
SERPINE1	serpin family E member 1	2.02	0.00731	Extracellular Space	other
SLC15A3	solute carrier family 15 member 3	4.21	4.1e-05	Cytoplasm	transporter
SNX10	sorting nexin 10	2.32	7.74e-07	Cytoplasm	transporter
SORT1	sortilin 1	-2.64	3e-06	Plasma Membrane	G-protein coupled receptor
SP140	SP140 nuclear body protein	5.18	3.69e-09	Nucleus	transcription regulator
TAPBPL	TAP binding protein like	2.98	2e-06	Cytoplasm	other
TDRD7	tudor domain containing 7	4.63	2.66e-11	Cytoplasm	other
TENT5A	terminal nucleotidyltransferase 5A	3.24	1.99e-07	Other	other
TEX14	testis expressed 14, intercellular bridge forming factor	2.61	1.4e-05	Plasma Membrane	kinase
TIMP3	TIMP metallopeptidase inhibitor 3	2.02	0.000882	Extracellular Space	other
TLR2	toll like receptor 2	4.65	9.53e-07	Plasma Membrane	transmembrane receptor
TMEM140	transmembrane protein 140	4.64	9e-06	Other	other
TOR1AIP2	torsin 1A interacting protein 2	2.31	1.91e-08	Cytoplasm	other
TRIM5	tripartite motif containing 5	4.32	6.6e-09	Cytoplasm	enzyme
TRIM6	tripartite motif containing 6	2.29	8.65e-12	Cytoplasm	enzyme
TRIM21	tripartite motif containing 21	8.05	2.76e-11	Nucleus	enzyme
TRIM26	tripartite motif containing 26	2.48	9.27e-09	Cytoplasm	other
TRIM56	tripartite motif containing 56	3.44	4.02e-09	Cytoplasm	enzyme
Trim12a	tripartite motif-containing 12A	2.35	1.54e-09	Cytoplasm	other
Trim30c	tripartite motif-containing 30C	9.29	3.56e-08	Other	other
Trim30e-ps1	tripartite motif-containing 30E, pseudogene 1	2.74	2.97e-08	Other	other
TRIM6-TRIM34	TRIM6-TRIM34 readthrough	5	1.57e-11	Cytoplasm	other
TUBA4A	tubulin alpha 4a	-2.52	3e-05	Cytoplasm	other
TUT7	terminal uridylyl transferase 7	2.76	3.07e-09	Cytoplasm	enzyme
UPP1	uridine phosphorylase 1	2.14	0.000162	Cytoplasm	enzyme
VWA5A	von Willebrand factor A domain containing 5A	2.14	3.2e-05	Nucleus	other
WHAMM	WAS protein homolog associated with actin, golgi membranes and microtubules	2.28	1.33e-08	Cytoplasm	other
XAF1	XIAP associated factor 1	11.39	4.87e-12	Nucleus	other
XRN1	5'-3' exoribonuclease 1	2.25	5.81e-08	Cytoplasm	enzyme
ZC3HAV1	zinc finger CCCH-type containing, antiviral 1	3.58	1.19e-10	Plasma Membrane	other
ZFP36L2	ZFP36 ring finger protein like 2	-2.09	7e-06	Nucleus	transcription regulator
ZUP1	zinc finger containing ubiquitin peptidase 1	5.23	1.01e-09	Other	other
* DEGs at Fold Change < -2 or > 2; Anova P-value < 0.05; DEGs obtained with Ingenuity Pathway Analysis (IPA).
