# Supplementary material for: Transcriptomic Analysis Reveals Priming of The Host Antiviral Interferon Signaling Pathway by Bronchobini® Resulting in Balanced Immune Response to Rhinovirus Infection in Mouse Lung Tissue Slices
Source: Int J Mol Sci. 2019 May 7;20(9):2242. doi: 10.3390/ijms20092242 (PMC6540047; doi:10.3390/ijms20092242)
Supplement: Supplementary file 1 [file ijms-20-02242-s001.zip › TABLE S3_Venn Unique DEGs_ RV+BRO.xls]

## Sheet: Tabelle1
		RV+BRO vs RV untreated
Symbol	Entrez Gene Name	Expr Fold Change	Expr p-value	Location	Type(s)
1300002E11Rik	RIKEN cDNA 1300002E11 gene	-2.04	4e-06	Other	other
1500009L16Rik	RIKEN cDNA 1500009L16 gene	2.18	1.91e-07	Other	other
1500015A07Rik	RIKEN cDNA 1500015A07 gene	2.52	8e-06	Other	other
1700016G22Rik	RIKEN cDNA 1700016G22 gene	2.44	0.000479	Other	other
1700020I14Rik	RIKEN cDNA 1700020I14 gene	-2.7	4.87e-07	Other	other
1700052K11Rik	RIKEN cDNA 1700052K11 gene	3.28	1e-06	Other	other
1700061G19Rik	RIKEN cDNA 1700061G19 gene	2.37	5.32e-08	Other	enzyme
1700101I11Rik	RIKEN cDNA 1700101I11 gene	9.32	1.43e-07	Other	other
1700109H08Rik	RIKEN cDNA 1700109H08 gene	3.6	1.31e-08	Other	other
1700122H20Rik	RIKEN cDNA 1700122H20 gene	-2.78	3.4e-05	Other	other
1810058I24Rik	RIKEN cDNA 1810058I24 gene	2.57	8.69e-11	Other	other
1810062G17Rik	RIKEN cDNA 1810062G17 gene	19.84	1.88e-09	Other	other
2010310C07Rik	RIKEN cDNA 2010310C07 gene	3.1	3.2e-05	Other	other
2210407C18Rik	RIKEN cDNA 2210407C18 gene	-2.42	3e-05	Other	other
2210418O10Rik	predicted gene 2210418O10Rik	-3.96	6.76e-08	Other	other
2610044O15Rik8	RIKEN cDNA 2610044O15 gene	-2.15	1e-06	Other	other
2900097C17Rik	RIKEN cDNA 2900097C17 gene	-3.03	2.9e-11	Other	other
3000002C10Rik	glyceraldehyde-3-phosphate dehydrogenase pseudogene	-2.45	0.00013	Other	other
4430402I18Rik	RIKEN cDNA 4430402I18 gene	3.15	2e-05	Other	other
4632427E13Rik	RIKEN cDNA 4632427E13 gene	2.02	0.000538	Other	other
4930467E23Rik (includes others)	RIKEN cDNA 4930467E23 gene	2.56	0.00234	Other	other
4930486L24Rik	RIKEN cDNA 4930486L24 gene	4.75	1.1e-05	Plasma Membrane	peptidase
4930539J05Rik	RIKEN cDNA 4930539J05 gene	2.18	4.27e-07	Other	other
4931423N10Rik	RIKEN cDNA 4931423N10 gene	2.65	1e-06	Nucleus	transcription regulator
4933405E24Rik	RIKEN cDNA 4933405E24 gene	2.97	6.4e-05	Other	other
5031425E22Rik	RIKEN cDNA 5031425E22 gene	3.11	1.8e-05	Other	other
5033406O09Rik	RIKEN cDNA 5033406O09 gene	2.22	2e-06	Other	other
5430425K12Rik	RIKEN cDNA 5430425K12 gene	8.74	1.2e-09	Other	other
5830428M24Rik	RIKEN cDNA 5830428M24 gene	34.65	6.79e-10	Other	other
6230400D17Rik	RIKEN cDNA 6230400D17 gene	2.4	1.98e-07	Other	other
6330407A03Rik	RIKEN cDNA 6330407A03 gene	-4.09	1.72e-07	Other	other
9330188P03Rik	RIKEN cDNA 9330188P03 gene	7.28	6.48e-08	Other	other
9430037G07Rik	RIKEN cDNA 9430037G07 gene	-2.06	3e-06	Other	other
9530026P05Rik	RIKEN cDNA 9530026P05 gene	2.01	6e-06	Other	other
9530082P21Rik	RIKEN cDNA 9530082P21 gene	-2.6	3.16e-08	Other	other
A130051J06Rik	RIKEN cDNA A130051J0 gene	7.57	8.8e-07	Other	other
A3GALT2	alpha 1,3-galactosyltransferase 2	2.76	0.000469	Cytoplasm	enzyme
A530046M15Rik	RIKEN cDNA A530046M15 gene	88.58	8.11e-10	Other	other
A730020M07Rik	RIKEN cDNA A730020M07 gene	2.63	1.3e-05	Other	other
A930005H10Rik	RIKEN cDNA A930005H10 gene	2.46	9.09e-09	Other	other
A930012L18Rik	RIKEN cDNA A930012L18 gene	2.36	3.64e-07	Other	other
AAAS	aladin WD repeat nucleoporin	-2.03	5.8e-09	Nucleus	other
AACS	acetoacetyl-CoA synthetase	2.09	5e-06	Cytoplasm	enzyme
AAED1	AhpC/TSA antioxidant enzyme domain containing 1	-2.77	6.05e-08	Other	other
ABCA4	ATP binding cassette subfamily A member 4	2.41	1.91e-07	Plasma Membrane	transporter
ABCA5	ATP binding cassette subfamily A member 5	5.71	1e-06	Plasma Membrane	transporter
ABCA6	ATP binding cassette subfamily A member 6	6.05	9.85e-08	Plasma Membrane	transporter
ABCA8	ATP binding cassette subfamily A member 8	2.81	3.2e-05	Plasma Membrane	transporter
ABCB1	ATP binding cassette subfamily B member 1	5.81	1.48e-09	Plasma Membrane	transporter
Abcb1b	ATP-binding cassette, sub-family B (MDR/TAP), member 1B	6.17	8.65e-08	Plasma Membrane	transporter
ABCC1	ATP binding cassette subfamily C member 1	3.49	2e-06	Plasma Membrane	transporter
ABCC3	ATP binding cassette subfamily C member 3	-3.12	0.00145	Plasma Membrane	transporter
ABCC8	ATP binding cassette subfamily C member 8	5.62	2.76e-07	Plasma Membrane	transporter
ABCF2	ATP binding cassette subfamily F member 2	-2.12	4.14e-07	Cytoplasm	transporter
ABCG2	ATP binding cassette subfamily G member 2 (Junior blood group)	6.14	9.13e-07	Plasma Membrane	transporter
ABHD4	abhydrolase domain containing 4	-3.49	2e-06	Cytoplasm	peptidase
ABHD6	abhydrolase domain containing 6	-2.75	6.2e-09	Cytoplasm	enzyme
ABHD12	abhydrolase domain containing 12	-2.88	5.83e-08	Plasma Membrane	enzyme
ABHD17C	abhydrolase domain containing 17C	-3.2	3.48e-07	Plasma Membrane	enzyme
ABTB2	ankyrin repeat and BTB domain containing 2	6.25	1.11e-09	Nucleus	other
ACAP3	ArfGAP with coiled-coil, ankyrin repeat and PH domains 3	3.12	1.7e-10	Nucleus	transcription regulator
ACAT1	acetyl-CoA acetyltransferase 1	-3.15	9.58e-09	Cytoplasm	enzyme
ACE	angiotensin I converting enzyme	-2.13	0.00394	Plasma Membrane	peptidase
ACE2	angiotensin I converting enzyme 2	2.37	0.00259	Plasma Membrane	peptidase
ACER3	alkaline ceramidase 3	-2.17	1.07e-07	Cytoplasm	enzyme
ACKR2	atypical chemokine receptor 2	-2.94	4e-06	Plasma Membrane	G-protein coupled receptor
ACKR3	atypical chemokine receptor 3	-2.28	0.00297	Plasma Membrane	G-protein coupled receptor
ACLY	ATP citrate lyase	-4.04	9.22e-10	Cytoplasm	enzyme
ACO1	aconitase 1	2.87	0.0019	Cytoplasm	enzyme
ACOT9	acyl-CoA thioesterase 9	4.23	2.65e-10	Cytoplasm	enzyme
ACOXL	acyl-CoA oxidase like	2.18	6e-06	Other	enzyme
ACP1	acid phosphatase 1	-3.93	2.98e-08	Cytoplasm	phosphatase
ACP2	acid phosphatase 2, lysosomal	-4.88	2.42e-08	Cytoplasm	phosphatase
Acp5	acid phosphatase 5, tartrate resistant	-2.38	0.000123	Cytoplasm	phosphatase
ACSL1	acyl-CoA synthetase long chain family member 1	2.12	3e-06	Cytoplasm	enzyme
ACSL5	acyl-CoA synthetase long chain family member 5	-2.44	3e-05	Cytoplasm	enzyme
ACTL6A	actin like 6A	-2.28	7.11e-08	Nucleus	other
ACTN1	actinin alpha 1	2.68	4.16e-09	Cytoplasm	transcription regulator
ACTR2	ARP2 actin related protein 2 homolog	-3.15	5.47e-10	Plasma Membrane	other
ACTR1A	ARP1 actin related protein 1 homolog A	-5.27	9.83e-10	Cytoplasm	other
ACVRL1	activin A receptor like type 1	-2.55	5.83e-07	Plasma Membrane	kinase
ADAM8	ADAM metallopeptidase domain 8	-3.71	9e-06	Plasma Membrane	peptidase
ADAM10	ADAM metallopeptidase domain 10	-2.54	1.95e-09	Plasma Membrane	peptidase
ADAM17	ADAM metallopeptidase domain 17	2.43	4.72e-08	Plasma Membrane	peptidase
ADAM19	ADAM metallopeptidase domain 19	-2.85	7.1e-08	Plasma Membrane	peptidase
ADAMTS3	ADAM metallopeptidase with thrombospondin type 1 motif 3	2.92	2.75e-08	Extracellular Space	peptidase
ADAMTS5	ADAM metallopeptidase with thrombospondin type 1 motif 5	16.25	4.9e-09	Extracellular Space	peptidase
ADAMTS9	ADAM metallopeptidase with thrombospondin type 1 motif 9	2.06	3.21e-07	Extracellular Space	peptidase
ADAP2	ArfGAP with dual PH domains 2	-2.01	4e-05	Cytoplasm	other
ADGB	androglobin	3.08	0.000154	Other	other
ADGRA2	adhesion G protein-coupled receptor A2	-2.06	2e-06	Plasma Membrane	G-protein coupled receptor
ADGRA3	adhesion G protein-coupled receptor A3	-2.18	7.75e-08	Plasma Membrane	G-protein coupled receptor
ADGRE1	adhesion G protein-coupled receptor E1	-2.01	0.00064	Plasma Membrane	G-protein coupled receptor
Adgre4	adhesion G protein-coupled receptor E4	-2.35	5.5e-05	Plasma Membrane	other
ADGRG6	adhesion G protein-coupled receptor G6	2.65	9e-06	Plasma Membrane	G-protein coupled receptor
ADGRL2	adhesion G protein-coupled receptor L2	2.04	5.78e-07	Plasma Membrane	G-protein coupled receptor
ADH5	alcohol dehydrogenase 5 (class III), chi polypeptide	-2.44	6.32e-10	Cytoplasm	enzyme
ADM	adrenomedullin	-6.87	3.81e-07	Extracellular Space	other
ADNP2	ADNP homeobox 2	4.92	9.84e-10	Other	other
ADRB2	adrenoceptor beta 2	3.53	1.4e-05	Plasma Membrane	G-protein coupled receptor
ADSS	adenylosuccinate synthase	3.49	2.59e-08	Cytoplasm	enzyme
ADTRP	androgen dependent TFPI regulating protein	8.37	1.04e-10	Plasma Membrane	enzyme
AEBP1	AE binding protein 1	-3.44	4.43e-07	Nucleus	peptidase
AEBP2	AE binding protein 2	2.05	2.18e-07	Nucleus	transcription regulator
AES	amino-terminal enhancer of split	-3.28	8.84e-10	Nucleus	transcription regulator
AFF1	AF4/FMR2 family member 1	2.8	2e-06	Nucleus	transcription regulator
AFMID	arylformamidase	2.57	2.18e-09	Nucleus	enzyme
AGK	acylglycerol kinase	-2.43	6.42e-08	Cytoplasm	kinase
AGO1	argonaute 1, RISC catalytic component	-2.02	1.69e-07	Cytoplasm	translation regulator
AGPAT3	1-acylglycerol-3-phosphate O-acyltransferase 3	-2.17	9.45e-10	Cytoplasm	enzyme
AGPAT4	1-acylglycerol-3-phosphate O-acyltransferase 4	3.99	4.88e-07	Cytoplasm	enzyme
AGR3	anterior gradient 3, protein disulphide isomerase family member	-2.02	1e-06	Extracellular Space	other
AHCY	adenosylhomocysteinase	-3.08	1.1e-08	Cytoplasm	enzyme
AHI1	Abelson helper integration site 1	2.86	2.8e-08	Cytoplasm	other
AHNAK2	AHNAK nucleoprotein 2	3.99	8.06e-09	Cytoplasm	other
AHR	aryl hydrocarbon receptor	4.77	5e-06	Nucleus	ligand-dependent nuclear receptor
AI504432	expressed sequence AI504432	-3.14	5.68e-07	Other	other
AIMP1	aminoacyl tRNA synthetase complex interacting multifunctional protein 1	-2.1	3.81e-07	Extracellular Space	cytokine
AIMP2	aminoacyl tRNA synthetase complex interacting multifunctional protein 2	-2.02	7e-06	Plasma Membrane	other
AK3	adenylate kinase 3	-2.82	8.3e-10	Cytoplasm	kinase
AKAP4	A-kinase anchoring protein 4	3	3e-06	Cytoplasm	other
AKAP6	A-kinase anchoring protein 6	9.24	5.23e-11	Nucleus	other
AKAP12	A-kinase anchoring protein 12	2.77	7.7e-05	Cytoplasm	transporter
AKAP8L	A-kinase anchoring protein 8 like	4.4	1.57e-10	Nucleus	other
AKNA	AT-hook transcription factor	2.06	8.66e-08	Nucleus	transcription regulator
AKR1A1	aldo-keto reductase family 1 member A1	-2.88	9.96e-08	Cytoplasm	enzyme
AKR1B1	aldo-keto reductase family 1 member B	-3.09	8.18e-09	Cytoplasm	enzyme
AKR1B10	aldo-keto reductase family 1 member B10	-8.72	2e-06	Cytoplasm	enzyme
Akr1c14	aldo-keto reductase family 1, member C14	2.15	0.0088	Cytoplasm	enzyme
AKT1	AKT serine/threonine kinase 1	-3.33	1.16e-10	Cytoplasm	kinase
ALAD	aminolevulinate dehydratase	-2.16	0.000234	Cytoplasm	enzyme
ALAS1	5'-aminolevulinate synthase 1	2.33	2.5e-09	Cytoplasm	enzyme
ALCAM	activated leukocyte cell adhesion molecule	3.29	9.8e-05	Plasma Membrane	other
ALDH18A1	aldehyde dehydrogenase 18 family member A1	-2.4	2e-06	Cytoplasm	kinase
Aldh1a7	aldehyde dehydrogenase family 1, subfamily A7	2.47	0.00315	Cytoplasm	enzyme
ALDH3A2	aldehyde dehydrogenase 3 family member A2	-2.29	4.21e-08	Cytoplasm	enzyme
ALDH3B1	aldehyde dehydrogenase 3 family member B1	-2.02	1.16e-07	Cytoplasm	enzyme
ALDOA	aldolase, fructose-bisphosphate A	-2.6	3.13e-08	Cytoplasm	enzyme
ALDOC	aldolase, fructose-bisphosphate C	-2.27	1.7e-05	Cytoplasm	enzyme
ALG2	ALG2, alpha-1,3/1,6-mannosyltransferase	-2.44	2.05e-08	Cytoplasm	enzyme
ALG5	ALG5, dolichyl-phosphate beta-glucosyltransferase	-2.94	7.15e-09	Cytoplasm	enzyme
ALG6	ALG6, alpha-1,3-glucosyltransferase	-2.09	7.8e-09	Cytoplasm	enzyme
ALG9	ALG9, alpha-1,2-mannosyltransferase	-2.3	1.18e-09	Cytoplasm	enzyme
ALG10	ALG10, alpha-1,2-glucosyltransferase	-2.42	2.93e-08	Cytoplasm	enzyme
ALG14	ALG14, UDP-N-acetylglucosaminyltransferase subunit	-2.59	1e-05	Cytoplasm	enzyme
ALKBH5	alkB homolog 5, RNA demethylase	-2.23	4.19e-07	Nucleus	enzyme
Alkbh3os1	alkB homolog 3, opposite strand 1	2.99	2e-06	Other	other
ALOXE3	arachidonate lipoxygenase 3	37.99	2.93e-10	Extracellular Space	enzyme
AMMECR1L	AMMECR1 like	2.34	3.43e-08	Other	other
AMN1	antagonist of mitotic exit network 1 homolog	2.48	5e-06	Plasma Membrane	other
AMPD3	adenosine monophosphate deaminase 3	3.06	5e-06	Cytoplasm	enzyme
ANAPC4	anaphase promoting complex subunit 4	-2.4	1.94e-07	Nucleus	enzyme
ANAPC5	anaphase promoting complex subunit 5	-4.89	8.63e-10	Nucleus	other
ANAPC7	anaphase promoting complex subunit 7	2.19	1.7e-08	Nucleus	other
ANGPT2	angiopoietin 2	-14.79	4e-06	Extracellular Space	growth factor
ANGPTL4	angiopoietin like 4	-6.06	1.42e-07	Extracellular Space	other
ANKIB1	ankyrin repeat and IBR domain containing 1	-2.6	3.39e-11	Nucleus	transcription regulator
ANKRD12	ankyrin repeat domain 12	4.27	2.09e-09	Nucleus	other
ANKRD22	ankyrin repeat domain 22	2.44	4e-07	Nucleus	transcription regulator
ANKRD27	ankyrin repeat domain 27	-3.23	4.6e-11	Cytoplasm	other
ANKRD28	ankyrin repeat domain 28	2.48	2e-06	Cytoplasm	other
ANKRD37	ankyrin repeat domain 37	-3.54	2.7e-05	Cytoplasm	other
ANKRD49	ankyrin repeat domain 49	-2.56	7.23e-07	Nucleus	transcription regulator
ANKRD52	ankyrin repeat domain 52	-2.63	2.3e-08	Nucleus	transcription regulator
ANKRD55	ankyrin repeat domain 55	2.69	4e-06	Nucleus	transcription regulator
ANKRD13A	ankyrin repeat domain 13A	-3.28	6.44e-09	Plasma Membrane	other
ANKRD33B	ankyrin repeat domain 33B	4	2.94e-09	Other	other
ANO1	anoctamin 1	5.94	0.0027	Plasma Membrane	ion channel
ANO6	anoctamin 6	4.23	4.43e-09	Plasma Membrane	ion channel
Anp32-ps	acidic (leucine-rich) nuclear phosphoprotein 32 family, pseudogene	-3.07	1e-06	Other	other
Anp32b	acidic (leucine-rich) nuclear phosphoprotein 32 family, member B	-2.62	4.41e-07	Nucleus	other
Anp32b-ps1	Bacidic (leucine-rich) nuclear phosphoprotein 32 family, member B, pseudogene 1	-3.75	1.07e-07	Other	other
ANPEP	alanyl aminopeptidase, membrane	-2.01	6.28e-07	Plasma Membrane	peptidase
ANTXR1	ANTXR cell adhesion molecule 1	-3.29	7.99e-07	Plasma Membrane	transmembrane receptor
ANXA3	annexin A3	2.05	7e-06	Cytoplasm	enzyme
ANXA4	annexin A4	-2.59	4e-06	Plasma Membrane	other
ANXA5	annexin A5	4.36	9.19e-11	Plasma Membrane	transporter
ANXA7	annexin A7	2.16	1.2e-07	Plasma Membrane	ion channel
ANXA11	annexin A11	-2.94	2.03e-07	Nucleus	other
ANXA8/ANXA8L1	annexin A8 like 1	-4.57	5e-06	Plasma Membrane	other
AP1AR	adaptor related protein complex 1 associated regulatory protein	-3.13	1.02e-07	Cytoplasm	other
AP2A2	adaptor related protein complex 2 subunit alpha 2	-2.77	1e-06	Cytoplasm	transporter
AP2M1	adaptor related protein complex 2 subunit mu 1	-2.23	1.82e-11	Cytoplasm	transporter
AP3M1	adaptor related protein complex 3 subunit mu 1	-2.47	2.25e-08	Cytoplasm	transporter
AP3S1	adaptor related protein complex 3 subunit sigma 1	-2.09	2.49e-08	Cytoplasm	transporter
AP3S2	adaptor related protein complex 3 subunit sigma 2	-2.48	4e-06	Cytoplasm	transporter
APBB3	amyloid beta precursor protein binding family B member 3	2.92	1.13e-09	Cytoplasm	other
APH1A	aph-1 homolog A, gamma-secretase subunit	-2.16	1.72e-07	Cytoplasm	peptidase
APLN	apelin	-122.89	3.66e-07	Extracellular Space	other
APLNR	apelin receptor	-8.43	2e-06	Plasma Membrane	G-protein coupled receptor
APLP2	amyloid beta precursor like protein 2	-2.56	4.48e-07	Cytoplasm	other
APMAP	adipocyte plasma membrane associated protein	-2.47	1.81e-07	Plasma Membrane	enzyme
APOBEC3B	apolipoprotein B mRNA editing enzyme catalytic subunit 3B	-2.47	1.92e-09	Cytoplasm	enzyme
APOLD1	apolipoprotein L domain containing 1	9.68	1e-06	Other	other
APOO	apolipoprotein O	-3.14	1.77e-09	Extracellular Space	other
APOOL	apolipoprotein O like	-2.45	7.92e-09	Extracellular Space	other
APPBP2	amyloid beta precursor protein binding protein 2	2.31	6.31e-08	Cytoplasm	other
AQP1	aquaporin 1 (Colton blood group)	-4.05	0.00175	Plasma Membrane	transporter
AQP3	aquaporin 3 (Gill blood group)	2.47	4.43e-08	Plasma Membrane	transporter
ARAP3	ArfGAP with RhoGAP domain, ankyrin repeat and PH domain 3	3.17	3e-06	Cytoplasm	other
Arf2	ADP-ribosylation factor 2	2.6	1.11e-08	Cytoplasm	other
ARG1	arginase 1	-2.91	2.8e-05	Cytoplasm	enzyme
ARG2	arginase 2	7.54	4e-05	Cytoplasm	enzyme
ARHGAP10	Rho GTPase activating protein 10	2.25	1e-06	Cytoplasm	other
ARHGAP24	Rho GTPase activating protein 24	2.98	0.000142	Cytoplasm	other
ARHGAP28	Rho GTPase activating protein 28	3.53	3.07e-08	Cytoplasm	other
ARHGAP29	Rho GTPase activating protein 29	-3.94	2.42e-07	Cytoplasm	other
ARHGAP40	Rho GTPase activating protein 40	7.17	9.15e-10	Cytoplasm	other
ARHGAP42	Rho GTPase activating protein 42	4.66	1.01e-08	Other	other
ARHGAP45	Rho GTPase activating protein 45	2.37	4.74e-09	Cytoplasm	transporter
ARHGDIA	Rho GDP dissociation inhibitor alpha	-3.1	6e-08	Cytoplasm	other
ARHGEF3	Rho guanine nucleotide exchange factor 3	2.62	6.38e-07	Cytoplasm	other
ARHGEF7	Rho guanine nucleotide exchange factor 7	4.62	5.57e-08	Cytoplasm	other
ARHGEF28	Rho guanine nucleotide exchange factor 28	5.13	2.4e-07	Cytoplasm	other
ARID2	AT-rich interaction domain 2	-2.21	3.7e-07	Nucleus	transcription regulator
ARID4B	AT-rich interaction domain 4B	3.07	3.49e-08	Nucleus	enzyme
ARID5A	AT-rich interaction domain 5A	2.72	3e-06	Nucleus	transcription regulator
ARID5B	AT-rich interaction domain 5B	4.74	1.29e-07	Nucleus	transcription regulator
ARL9	ADP ribosylation factor like GTPase 9	2.65	2e-06	Other	other
ARL13B	ADP ribosylation factor like GTPase 13B	3.13	3.75e-07	Extracellular Space	other
ARL5A	ADP ribosylation factor like GTPase 5A	-2.37	1.03e-08	Other	enzyme
ARL5B	ADP ribosylation factor like GTPase 5B	6.65	6.81e-11	Other	enzyme
ARL6IP1	ADP ribosylation factor like GTPase 6 interacting protein 1	-3.07	1e-06	Cytoplasm	other
ARL6IP4	ADP ribosylation factor like GTPase 6 interacting protein 4	-2.52	6.73e-08	Nucleus	other
ARL8A	ADP ribosylation factor like GTPase 8A	-2.36	3.74e-08	Cytoplasm	enzyme
ARMC1	armadillo repeat containing 1	-2.72	1.06e-08	Cytoplasm	other
ARNTL	aryl hydrocarbon receptor nuclear translocator like	7.33	3.82e-08	Nucleus	transcription regulator
ARPC5	actin related protein 2/3 complex subunit 5	-2.64	1.17e-09	Cytoplasm	other
ARPC1A	actin related protein 2/3 complex subunit 1A	-2.02	9.63e-09	Extracellular Space	other
ARPC1B	actin related protein 2/3 complex subunit 1B	-2.44	2.7e-08	Cytoplasm	other
ARPIN/C15orf38-AP3S2	C15orf38-AP3S2 readthrough	-3.07	1.48e-07	Plasma Membrane	other
ARRB1	arrestin beta 1	-3.21	3.7e-05	Cytoplasm	other
ARRDC2	arrestin domain containing 2	2.9	9.11e-08	Other	other
ARSJ	arylsulfatase family member J	-2.37	3e-06	Extracellular Space	enzyme
ASAP1	ArfGAP with SH3 domain, ankyrin repeat and PH domain 1	2.42	5.1e-09	Plasma Membrane	other
ASB5	ankyrin repeat and SOCS box containing 5	2.42	0.00112	Nucleus	transcription regulator
ASH1L	ASH1 like histone lysine methyltransferase	2.74	2.31e-07	Nucleus	transcription regulator
ASNA1	arsA arsenite transporter, ATP-binding, homolog 1 (bacterial)	-3.1	2e-06	Nucleus	transporter
ASNS	asparagine synthetase (glutamine-hydrolyzing)	-3.01	0.00562	Cytoplasm	enzyme
ASNSD1	asparagine synthetase domain containing 1	-2.75	1.33e-08	Other	enzyme
ASPA	aspartoacylase	20.34	1.17e-12	Cytoplasm	enzyme
ASPRV1	aspartic peptidase retroviral like 1	4.25	9e-06	Other	peptidase
ASS1	argininosuccinate synthase 1	-2.79	4.25e-07	Cytoplasm	enzyme
ASXL2	ASXL transcriptional regulator 2	-2.02	3.45e-07	Extracellular Space	other
ATAD1	ATPase family, AAA domain containing 1	-2.78	3.46e-08	Plasma Membrane	enzyme
ATG3	autophagy related 3	2.25	1.9e-05	Cytoplasm	enzyme
ATG5	autophagy related 5	-2.7	3.82e-08	Cytoplasm	other
ATG2A	autophagy related 2A	2.36	1.47e-08	Plasma Membrane	other
ATL2	atlastin GTPase 2	2.26	1.67e-08	Cytoplasm	other
ATM	ATM serine/threonine kinase	-2.67	3.13e-08	Nucleus	kinase
Atp10d	ATPase, class V, type 10D	2.67	4e-06	Cytoplasm	transporter
ATP13A3	ATPase 13A3	7.43	5.66e-12	Extracellular Space	transporter
ATP1A1	ATPase Na+/K+ transporting subunit alpha 1	-2.14	2.1e-08	Plasma Membrane	transporter
ATP1B3	ATPase Na+/K+ transporting subunit beta 3	-6.66	3.78e-10	Plasma Membrane	transporter
ATP2A2	ATPase sarcoplasmic/endoplasmic reticulum Ca2+ transporting 2	-2.25	4.4e-05	Cytoplasm	transporter
ATP2A3	ATPase sarcoplasmic/endoplasmic reticulum Ca2+ transporting 3	3.33	9.07e-07	Cytoplasm	transporter
ATP2B1	ATPase plasma membrane Ca2+ transporting 1	2.48	6.93e-09	Plasma Membrane	transporter
ATP2C1	ATPase secretory pathway Ca2+ transporting 1	-2.26	1.16e-08	Cytoplasm	transporter
ATP2C2	ATPase secretory pathway Ca2+ transporting 2	-2.09	4e-06	Cytoplasm	enzyme
ATP5F1C	ATP synthase F1 subunit gamma	-2.89	1.69e-08	Cytoplasm	transporter
ATP5IF1	ATP synthase inhibitory factor subunit 1	-2.04	6e-06	Cytoplasm	other
Atp5l-ps2	ATP synthase, H+ transporting, mitochondrial F0 complex, subunit G, pseudogene 2	-2.19	1e-06	Other	other
Atp5l2-ps (includes others)	ATP synthase, H+ transporting, mitochondrial F0 complex, subunit g pseudogene	-2.93	2e-06	Other	other
ATP5MC1	ATP synthase membrane subunit c locus 1	-2.06	3.1e-05	Cytoplasm	transporter
ATP5MC2	ATP synthase membrane subunit c locus 2	-4.78	1.54e-09	Cytoplasm	transporter
ATP5MC3	ATP synthase membrane subunit c locus 3	-2.16	4.08e-09	Cytoplasm	transporter
ATP5MG	ATP synthase membrane subunit g	-2.34	3e-07	Cytoplasm	enzyme
ATP5PD	ATP synthase peripheral stalk subunit d	-3.17	3.17e-08	Cytoplasm	enzyme
ATP5PO	ATP synthase peripheral stalk subunit OSCP	-2.57	4.28e-08	Cytoplasm	transporter
ATP6V0A2	ATPase H+ transporting V0 subunit a2	-2.2	2.05e-08	Cytoplasm	transporter
ATP6V0D1	ATPase H+ transporting V0 subunit d1	2.34	1.07e-09	Cytoplasm	transporter
ATP6V0E2	ATPase H+ transporting V0 subunit e2	-2.17	1.16e-08	Cytoplasm	enzyme
ATP6V1A	ATPase H+ transporting V1 subunit A	4.42	7.27e-08	Plasma Membrane	transporter
ATP6V1B2	ATPase H+ transporting V1 subunit B2	3.53	3e-06	Cytoplasm	transporter
ATP6V1D	ATPase H+ transporting V1 subunit D	2.4	6.12e-07	Cytoplasm	transporter
ATP6V1FNB	ATP6V1F neighbor	2.34	7e-06	Other	other
ATP6V1H	ATPase H+ transporting V1 subunit H	2.87	8.05e-08	Cytoplasm	transporter
ATP9B	ATPase phospholipid transporting 9B (putative)	3.37	3.96e-11	Cytoplasm	transporter
ATRNL1	attractin like 1	2.72	1.52e-08	Other	other
ATXN1	ataxin 1	5.53	1.39e-07	Nucleus	transcription regulator
ATXN3	ataxin 3	2.54	6.63e-08	Nucleus	peptidase
AU020206	expressed sequence AU020206	-2.08	0.00138	Other	other
AU040972	expressed sequence AU040972	-3.99	1.68e-07	Other	other
AY036118	cDNA sequence AY036118	-2.89	3e-05	Other	other
AZIN1	antizyme inhibitor 1	2.8	2.64e-07	Cytoplasm	enzyme
B230307C23Rik	RIKEN cDNA B230307C23 gene	-2.42	5.79e-07	Other	other
B230398E01Rik	RIKEN cDNA B230398E01 gene	2.5	9e-06	Other	other
B3GALNT2	beta-1,3-N-acetylgalactosaminyltransferase 2	-2.41	3.14e-07	Cytoplasm	enzyme
B430203G13Rik	RIKEN cDNA B430203G13 gene	-2.3	1e-06	Other	other
B4GALT3	beta-1,4-galactosyltransferase 3	-4.28	8.69e-11	Cytoplasm	enzyme
BABAM1	BRISC and BRCA1 A complex member 1	-4.05	1.38e-08	Nucleus	other
BACH1	BTB domain and CNC homolog 1	2.67	1.11e-07	Nucleus	transcription regulator
BACH2	BTB domain and CNC homolog 2	4.28	1e-06	Nucleus	transcription regulator
BAG1	BCL2 associated athanogene 1	-5.04	6.76e-09	Cytoplasm	other
BAG3	BCL2 associated athanogene 3	2.38	4e-06	Cytoplasm	other
BAK1	BCL2 antagonist/killer 1	-5.13	2.6e-08	Cytoplasm	other
BATF	basic leucine zipper ATF-like transcription factor	2.02	5.5e-08	Nucleus	transcription regulator
BAX	BCL2 associated X, apoptosis regulator	-2.77	1.9e-05	Cytoplasm	transporter
BAZ1A	bromodomain adjacent to zinc finger domain 1A	5.19	1.75e-11	Nucleus	other
BAZ1B	bromodomain adjacent to zinc finger domain 1B	3.4	4.62e-08	Nucleus	transcription regulator
BC021767	cingulin pseudogene	3.07	3.5e-05	Other	other
BCAP29	B cell receptor associated protein 29	-2.21	0.000414	Cytoplasm	transporter
BCAP31	B cell receptor associated protein 31	-3.68	1.36e-09	Cytoplasm	transporter
BCAR1	BCAR1, Cas family scaffold protein	4.16	1.97e-08	Plasma Membrane	enzyme
BCKDHB	branched chain keto acid dehydrogenase E1 subunit beta	-2.6	1.1e-05	Cytoplasm	enzyme
BCKDK	branched chain ketoacid dehydrogenase kinase	-3.54	7.51e-09	Cytoplasm	kinase
BCL3	B cell CLL/lymphoma 3	4.9	3.14e-10	Nucleus	transcription regulator
BCL6	B cell CLL/lymphoma 6	12.3	9.55e-11	Nucleus	transcription regulator
BCL2A1	BCL2 related protein A1	-2.43	0.000795	Cytoplasm	other
Bcl2a1c	B cell leukemia/lymphoma 2 related protein A1c	-2.46	0.000994	Other	other
BCLAF1	BCL2 associated transcription factor 1	2.32	1.08e-07	Nucleus	transcription regulator
BCLAF3	BCLAF1 and THRAP3 family member 3	2.62	5.47e-09	Other	other
BCOR	BCL6 corepressor	5.01	7.11e-09	Nucleus	transcription regulator
BCR	BCR, RhoGEF and GTPase activating protein	4.41	1e-05	Cytoplasm	kinase
BDKRB2	bradykinin receptor B2	9.54	3.84e-09	Plasma Membrane	G-protein coupled receptor
BE692007	expressed sequence BE692007	-2.02	1.1e-05	Other	other
BET1	Bet1 golgi vesicular membrane trafficking protein	-2.25	9.22e-07	Cytoplasm	transporter
BGN	biglycan	-4.86	0.000204	Extracellular Space	other
BHLHE40	basic helix-loop-helix family member e40	5.42	9e-06	Nucleus	transcription regulator
Bhlhe41	basic helix-loop-helix family, member e41	5.44	8.04e-10	Nucleus	transcription regulator
BICRAL	BRD4 interacting chromatin remodeling complex associated protein like	2.29	6e-06	Other	other
BIRC2	baculoviral IAP repeat containing 2	2.16	4e-06	Cytoplasm	enzyme
BIRC3	baculoviral IAP repeat containing 3	4.75	6.06e-12	Cytoplasm	enzyme
BLNK	B cell linker	2.32	1.2e-07	Cytoplasm	other
BLVRA	biliverdin reductase A	-2.07	8.44e-08	Cytoplasm	enzyme
BLVRB	biliverdin reductase B	-2.96	4.3e-07	Cytoplasm	enzyme
BMP3	bone morphogenetic protein 3	5.24	3e-06	Extracellular Space	growth factor
BMP5	bone morphogenetic protein 5	3.25	0.00296	Extracellular Space	growth factor
BNIP2	BCL2 interacting protein 2	-3.17	6.53e-08	Cytoplasm	other
BNIP3	BCL2 interacting protein 3	-2.9	0.000855	Cytoplasm	other
BNIP3L	BCL2 interacting protein 3 like	-2.57	1.9e-05	Cytoplasm	other
Bola2	bolA-like 2 (E. coli)	-2.1	6.01e-08	Cytoplasm	other
BRAF	B-Raf proto-oncogene, serine/threonine kinase	2.11	5.33e-07	Cytoplasm	kinase
BRCA1	BRCA1, DNA repair associated	2.12	2.1e-05	Nucleus	transcription regulator
Brd4	bromodomain containing 4	2.62	1.41e-08	Nucleus	kinase
BRK1	BRICK1, SCAR/WAVE actin nucleating complex subunit	-2.41	4e-06	Cytoplasm	other
BRMS1L	BRMS1 like transcriptional repressor	-3.63	1.62e-10	Other	other
BRWD1	bromodomain and WD repeat domain containing 1	2.37	1e-06	Nucleus	transcription regulator
BRWD3	bromodomain and WD repeat domain containing 3	-3.09	9.26e-09	Other	other
BSG	basigin (Ok blood group)	-12.24	2.56e-07	Plasma Membrane	transporter
BST1	bone marrow stromal cell antigen 1	-4.29	1.03e-09	Plasma Membrane	enzyme
BTAF1	B-TFIID TATA-box binding protein associated factor 1	3.02	4.33e-11	Nucleus	transcription regulator
BTBD9	BTB domain containing 9	2.01	3e-06	Other	other
BTG2	BTG anti-proliferation factor 2	3.35	6.23e-07	Nucleus	transcription regulator
BTG3	BTG anti-proliferation factor 3	3.27	2.75e-09	Nucleus	other
BUB3	BUB3, mitotic checkpoint protein	-3.92	9.45e-09	Nucleus	other
BZW2	basic leucine zipper and W2 domains 2	-2.9	1.22e-08	Cytoplasm	translation regulator
C3	complement C3	7.53	1.4e-05	Extracellular Space	peptidase
C5	complement C5	3.71	0.000377	Extracellular Space	cytokine
C11orf52	chromosome 11 open reading frame 52	3.55	1.66e-07	Cytoplasm	other
C11orf96	chromosome 11 open reading frame 96	24.29	3.12e-08	Other	other
C15orf48	chromosome 15 open reading frame 48	-9.4	2.68e-07	Nucleus	other
C16orf72	chromosome 16 open reading frame 72	11.46	2.34e-11	Other	other
C18orf54	chromosome 18 open reading frame 54	-2.56	0.000189	Extracellular Space	other
C19orf70	chromosome 19 open reading frame 70	-2.42	7.51e-07	Cytoplasm	other
C1D	C1D nuclear receptor corepressor	-2	1.44e-07	Nucleus	transcription regulator
C1GALT1	core 1 synthase, glycoprotein-N-acetylgalactosamine 3-beta-galactosyltransferase 1	-2.16	1.84e-07	Plasma Membrane	enzyme
C1GALT1C1	C1GALT1 specific chaperone 1	-2.12	2.1e-05	Cytoplasm	other
C1orf21	chromosome 1 open reading frame 21	-2.28	3.05e-07	Other	other
C1QBP	complement C1q binding protein	-3	9.51e-08	Cytoplasm	transcription regulator
C230037L18Rik	RIKEN cDNA C230037L18 gene	17.5	1.25e-14	Other	other
C2orf54	chromosome 2 open reading frame 54	5.18	0.00013	Other	other
C3orf62	chromosome 3 open reading frame 62	3.2	1.4e-05	Other	other
C430002N11Rik	RIKEN cDNA C430002N11 gene	3.04	6e-06	Other	other
C4orf54	chromosome 4 open reading frame 54	2.11	0.000789	Other	other
C5orf34	chromosome 5 open reading frame 34	-2.24	4.63e-07	Other	other
C5orf51	chromosome 5 open reading frame 51	2.59	1e-06	Other	other
C6orf89	chromosome 6 open reading frame 89	-2.16	1.06e-07	Cytoplasm	other
C6orf106	chromosome 6 open reading frame 106	-3.91	1.69e-10	Other	other
C6orf141	chromosome 6 open reading frame 141	3.08	0.000363	Other	other
C730036E19Rik	RIKEN cDNA C730036E19 gene	2.6	1e-06	Other	other
C8orf44-SGK3/SGK3	serum/glucocorticoid regulated kinase family member 3	-2.67	1.95e-08	Cytoplasm	kinase
C9orf64	chromosome 9 open reading frame 64	-2.6	3.56e-07	Other	other
C9orf72	chromosome 9 open reading frame 72	9.82	1.32e-09	Cytoplasm	other
C9orf116	chromosome 9 open reading frame 116	-2.32	4.6e-05	Nucleus	other
CA2	carbonic anhydrase 2	2.29	0.00173	Cytoplasm	enzyme
CA4	carbonic anhydrase 4	-3.29	8.23e-07	Plasma Membrane	enzyme
CA8	carbonic anhydrase 8	-2.09	0.000139	Cytoplasm	enzyme
CAB39L	calcium binding protein 39 like	-2.94	3.87e-09	Cytoplasm	kinase
CABLES1	Cdk5 and Abl enzyme substrate 1	5.21	2.5e-11	Nucleus	other
Calcb	calcitonin-related polypeptide, beta	3.01	6.18e-07	Extracellular Space	other
Cald1	caldesmon 1	2.12	2e-06	Plasma Membrane	other
CALHM5	calcium homeostasis modulator family member 5	4.39	0.00154	Cytoplasm	other
Calm1 (includes others)	calmodulin 1	-7.83	6.76e-12	Nucleus	other
CALR	calreticulin	-2.79	5.15e-08	Cytoplasm	transcription regulator
CALU	calumenin	-4.85	6.97e-11	Cytoplasm	other
CAMK4	calcium/calmodulin dependent protein kinase IV	3.73	1.51e-07	Nucleus	kinase
CAMK2G	calcium/calmodulin dependent protein kinase II gamma	2.62	5e-06	Cytoplasm	kinase
CAMK2N1	calcium/calmodulin dependent protein kinase II inhibitor 1	2.25	2.12e-08	Plasma Membrane	kinase
CAMKK1	calcium/calmodulin dependent protein kinase kinase 1	2.56	4.35e-08	Cytoplasm	kinase
CAMKK2	calcium/calmodulin dependent protein kinase kinase 2	2.3	8.88e-07	Cytoplasm	kinase
CAMLG	calcium modulating ligand	-2.53	4.52e-08	Cytoplasm	other
CANX	calnexin	-2.05	7.71e-08	Cytoplasm	other
CAP1	cyclase associated actin cytoskeleton regulatory protein 1	-2.53	1.31e-07	Plasma Membrane	other
CAPN1	calpain 1	-3.17	2.79e-09	Cytoplasm	peptidase
CAPSL	calcyphosine like	-2.83	3e-06	Other	other
CAPZB	capping actin protein of muscle Z-line subunit beta	-2.1	9.11e-07	Cytoplasm	other
Car15	carbonic anhydrase 15	2.13	5e-06	Extracellular Space	enzyme
CASC4	cancer susceptibility 4	-2.38	2.03e-07	Cytoplasm	other
CASKIN2	CASK interacting protein 2	-2.04	4.01e-07	Cytoplasm	other
CASP2	caspase 2	-2.32	9.67e-08	Cytoplasm	peptidase
CASP6	caspase 6	-2.21	2e-06	Cytoplasm	peptidase
CASP8	caspase 8	-2.14	2.75e-07	Nucleus	peptidase
CAV2	caveolin 2	-2.29	0.000143	Plasma Membrane	other
CAVIN1	caveolae associated protein 1	-2.35	8.49e-07	Nucleus	transcription regulator
CAVIN2	caveolae associated protein 2	4.62	4.2e-05	Plasma Membrane	other
Cbr2	carbonyl reductase 2	2.94	0.000397	Cytoplasm	enzyme
CBR3	carbonyl reductase 3	-2.22	0.000173	Cytoplasm	enzyme
CBR4	carbonyl reductase 4	2.33	2.25e-07	Cytoplasm	enzyme
CBX1	chromobox 1	-2.14	3e-06	Nucleus	transcription regulator
CBX3	chromobox 3	-2.12	9.93e-08	Nucleus	transcription regulator
CCAR1	cell division cycle and apoptosis regulator 1	3.39	1.4e-07	Nucleus	transcription regulator
CCDC6	coiled-coil domain containing 6	-3.57	5.63e-09	Cytoplasm	other
CCDC15	coiled-coil domain containing 15	2.27	2.32e-08	Cytoplasm	other
CCDC25	coiled-coil domain containing 25	-2.6	2.29e-09	Cytoplasm	other
CCDC33	coiled-coil domain containing 33	2.46	3.4e-05	Cytoplasm	other
CCDC51	coiled-coil domain containing 51	2.19	9e-06	Cytoplasm	other
CCDC77	coiled-coil domain containing 77	2.32	9e-06	Cytoplasm	other
CCDC93	coiled-coil domain containing 93	3.4	1.08e-11	Extracellular Space	other
CCDC112	coiled-coil domain containing 112	2.06	1.32e-07	Extracellular Space	other
CCDC120	coiled-coil domain containing 120	5.78	1.99e-10	Plasma Membrane	other
CCDC146	coiled-coil domain containing 146	2.24	1.2e-05	Cytoplasm	other
CCDC186	coiled-coil domain containing 186	3.17	3.22e-11	Other	other
CCDC88C	coiled-coil domain containing 88C	2.91	2.28e-08	Cytoplasm	other
CCHCR1	coiled-coil alpha-helical rod protein 1	3.94	5.65e-08	Cytoplasm	other
CCL17	C-C motif chemokine ligand 17	-2.35	0.0104	Extracellular Space	cytokine
CCL20	C-C motif chemokine ligand 20	31.09	0.00014	Extracellular Space	cytokine
CCL24	C-C motif chemokine ligand 24	-2.33	1.5e-05	Extracellular Space	cytokine
CCL3L3	C-C motif chemokine ligand 3 like 3	-3.31	0.00513	Extracellular Space	cytokine
CCND1	cyclin D1	-2.01	0.000801	Nucleus	transcription regulator
CCNG1	cyclin G1	-5.66	6.91e-07	Nucleus	other
CCNG2	cyclin G2	2.3	3e-06	Nucleus	other
CCNJ	cyclin J	-2.41	9.81e-07	Nucleus	other
CCNL1	cyclin L1	3.98	1.7e-11	Nucleus	other
CCNT1	cyclin T1	2.57	2.28e-09	Nucleus	transcription regulator
CCNY	cyclin Y	-2.37	1.47e-07	Nucleus	other
CCR8	C-C motif chemokine receptor 8	3.22	4.9e-05	Plasma Membrane	G-protein coupled receptor
CCZ1/CCZ1B	CCZ1 homolog B, vacuolar protein trafficking and biogenesis associated	-2.48	4.27e-07	Cytoplasm	other
CD9	CD9 molecule	-3.45	8.85e-08	Plasma Membrane	other
CD14	CD14 molecule	-2.57	0.000438	Plasma Membrane	transmembrane receptor
CD34	CD34 molecule	-2.29	5.7e-05	Plasma Membrane	other
CD38	CD38 molecule	-4.34	2.76e-09	Plasma Membrane	enzyme
CD46	CD46 molecule	3.14	7.29e-09	Plasma Membrane	other
CD53	CD53 molecule	-4.48	2.22e-08	Plasma Membrane	other
CD55	CD55 molecule (Cromer blood group)	-2.17	4.3e-05	Plasma Membrane	other
CD81	CD81 molecule	-4.98	5.26e-07	Plasma Membrane	other
CD83	CD83 molecule	18.7	6.98e-08	Plasma Membrane	transmembrane receptor
CD84	CD84 molecule	-3.7	6.29e-07	Plasma Membrane	other
CD93	CD93 molecule	-30.83	3.55e-08	Plasma Membrane	other
CD96	CD96 molecule	2.02	6.8e-05	Plasma Membrane	other
CD109	CD109 molecule	2.5	4.8e-05	Plasma Membrane	other
CD164	CD164 molecule	-4.29	3.45e-11	Plasma Membrane	other
Cd9-ps	Cd9 antigen, pseudogene	-3.67	8.19e-07	Other	other
CD99L2	CD99 molecule like 2	-2.01	1.39e-08	Plasma Membrane	other
CDC27	cell division cycle 27	3.51	2.06e-07	Nucleus	other
CDC34	cell division cycle 34	-2.47	4.37e-08	Nucleus	enzyme
CDC73	cell division cycle 73	2.22	7.41e-11	Nucleus	other
CDC14A	cell division cycle 14A	2.07	4e-06	Nucleus	phosphatase
CDC25A	cell division cycle 25A	-2.36	5.23e-08	Nucleus	phosphatase
CDC42BPG	CDC42 binding protein kinase gamma	2.24	1.2e-05	Cytoplasm	kinase
CDC42EP3	CDC42 effector protein 3	2.85	3.02e-07	Cytoplasm	other
CDCP1	CUB domain containing protein 1	3.37	0.000241	Plasma Membrane	other
CDH5	cadherin 5	-2.92	1e-06	Plasma Membrane	other
CDHR3	cadherin related family member 3	-2.64	5e-06	Plasma Membrane	other
CDHR4	cadherin related family member 4	-2.84	1.7e-05	Other	other
CDIPT	CDP-diacylglycerol--inositol 3-phosphatidyltransferase	-4.55	8.85e-11	Cytoplasm	enzyme
CDK4	cyclin dependent kinase 4	-3.17	1e-06	Nucleus	kinase
CDK5	cyclin dependent kinase 5	-2.65	9.57e-09	Nucleus	kinase
CDK6	cyclin dependent kinase 6	2.47	2e-06	Nucleus	kinase
CDK12	cyclin dependent kinase 12	2.85	2.93e-09	Nucleus	kinase
CDKL5	cyclin dependent kinase like 5	2.13	0.0019	Nucleus	kinase
CDR2	cerebellar degeneration related protein 2	3.11	6e-06	Cytoplasm	other
CDR2L	cerebellar degeneration related protein 2 like	-2.21	2.51e-07	Other	other
CDS2	CDP-diacylglycerol synthase 2	-3.41	1.95e-07	Cytoplasm	enzyme
CEBPZ	CCAAT enhancer binding protein zeta	2.33	6e-06	Nucleus	transcription regulator
CECR2	CECR2, histone acetyl-lysine reader	2.68	2.63e-09	Nucleus	other
CEMIP	cell migration inducing hyaluronidase 1	-6.33	8e-06	Cytoplasm	enzyme
CENPX	centromere protein X	-2.16	1.14e-08	Nucleus	other
CEP95	centrosomal protein 95	2.03	8.32e-07	Cytoplasm	other
CEP170	centrosomal protein 170	-3.91	3.13e-09	Nucleus	other
CEP192	centrosomal protein 192	7.35	1.04e-08	Cytoplasm	other
CEP85L	centrosomal protein 85 like	4.16	5.83e-09	Cytoplasm	other
CERS2	ceramide synthase 2	-2.8	7.02e-07	Nucleus	transcription regulator
CERS5	ceramide synthase 5	-3.07	2.15e-10	Cytoplasm	transcription regulator
Ces1e	carboxylesterase 1E	2.68	7.34e-08	Cytoplasm	enzyme
CETN2	centrin 2	-2.35	6.24e-09	Nucleus	enzyme
CFAP53	cilia and flagella associated protein 53	2.21	7.63e-07	Other	other
CFAP69	cilia and flagella associated protein 69	2.67	1.4e-05	Cytoplasm	other
CFL1	cofilin 1	-3.96	1.01e-08	Nucleus	other
CFTR	cystic fibrosis transmembrane conductance regulator	45.39	1.59e-09	Plasma Membrane	ion channel
CGN	cingulin	3.14	0.000101	Plasma Membrane	other
CHAMP1	chromosome alignment maintaining phosphoprotein 1	2.15	5e-06	Nucleus	other
CHCHD3	coiled-coil-helix-coiled-coil-helix domain containing 3	-2.98	1.67e-08	Cytoplasm	transcription regulator
CHD1	chromodomain helicase DNA binding protein 1	2.01	5e-06	Nucleus	enzyme
CHD2	chromodomain helicase DNA binding protein 2	5.45	7.2e-09	Nucleus	enzyme
CHD4	chromodomain helicase DNA binding protein 4	2.37	1.02e-08	Nucleus	enzyme
CHD6	chromodomain helicase DNA binding protein 6	2.14	8.27e-08	Nucleus	enzyme
CHD8	chromodomain helicase DNA binding protein 8	-2	4.55e-08	Nucleus	enzyme
CHD9	chromodomain helicase DNA binding protein 9	6.19	2.13e-13	Cytoplasm	other
CHD1L	chromodomain helicase DNA binding protein 1 like	-2.28	4.52e-11	Nucleus	enzyme
CHKA	choline kinase alpha	9.99	4.29e-12	Cytoplasm	kinase
CHM	CHM, Rab escort protein 1	2.65	2.12e-07	Cytoplasm	enzyme
CHML	CHM like, Rab escort protein 2	-2.3	1.6e-05	Cytoplasm	enzyme
CHMP5	charged multivesicular body protein 5	-3.18	2.57e-10	Cytoplasm	other
CHMP7	charged multivesicular body protein 7	-2.81	7.85e-10	Cytoplasm	transporter
CHORDC1	cysteine and histidine rich domain containing 1	3.5	3.49e-07	Other	other
CHP1	calcineurin like EF-hand protein 1	-2.04	8.97e-07	Cytoplasm	transporter
CHPF2	chondroitin polymerizing factor 2	-2.29	1.92e-09	Cytoplasm	enzyme
CHST1	carbohydrate sulfotransferase 1	-2.9	3.7e-05	Cytoplasm	enzyme
CHST11	carbohydrate sulfotransferase 11	-2.71	1.4e-05	Cytoplasm	enzyme
CHST14	carbohydrate sulfotransferase 14	-2.11	8.26e-07	Cytoplasm	enzyme
CHSY1	chondroitin sulfate synthase 1	-3.6	5.25e-10	Cytoplasm	enzyme
Chtop	chromatin target of PRMT1	3.18	7.39e-09	Nucleus	other
CIAO2A	cytosolic iron-sulfur assembly component 2A	-4.06	1.8e-09	Extracellular Space	other
CIART	circadian associated repressor of transcription	10.91	9.79e-11	Nucleus	other
CIDEA	cell death-inducing DFFA-like effector a	2.29	2.83e-07	Cytoplasm	other
CILP2	cartilage intermediate layer protein 2	4.33	9e-05	Extracellular Space	other
CISH	cytokine inducible SH2 containing protein	5.45	9.28e-09	Cytoplasm	other
CITED2	Cbp/p300 interacting transactivator with Glu/Asp rich carboxy-terminal domain 2	4.17	5.9e-05	Nucleus	transcription regulator
CKAP5	cytoskeleton associated protein 5	-2.05	1.61e-09	Nucleus	transcription regulator
CLDN1	claudin 1	2.49	1.05e-07	Plasma Membrane	other
CLDN4	claudin 4	2.56	0.00122	Plasma Membrane	transmembrane receptor
CLDN5	claudin 5	-14.51	1.58e-08	Plasma Membrane	other
CLEC1A	C-type lectin domain family 1 member A	-7	1.66e-07	Plasma Membrane	transmembrane receptor
Clec4a3	C-type lectin domain family 4, member a3	-2.91	6e-06	Other	other
CLEC5A	C-type lectin domain containing 5A	-3.06	1.75e-09	Plasma Membrane	other
CLIC1	chloride intracellular channel 1	-2.15	1e-06	Nucleus	ion channel
CLIC6	chloride intracellular channel 6	-3.3	1e-06	Plasma Membrane	ion channel
CLIP2	CAP-Gly domain containing linker protein 2	-2.33	2.58e-08	Cytoplasm	transcription regulator
CLK1	CDC like kinase 1	3.91	3.23e-08	Nucleus	kinase
CLK4	CDC like kinase 4	8	1.02e-11	Nucleus	kinase
CLN5	CLN5, intracellular trafficking protein	2.09	0.000669	Cytoplasm	other
CLN6	CLN6, transmembrane ER protein	-2.55	1e-06	Cytoplasm	other
CLNS1A	chloride nucleotide-sensitive channel 1A	-2.24	9.64e-09	Plasma Membrane	ion channel
CLPTM1L	CLPTM1 like	-5.36	1.17e-08	Other	other
CLSTN1	calsyntenin 1	-2.03	6e-06	Plasma Membrane	other
CLU	clusterin	-2.89	0.00052	Cytoplasm	other
CMC2	C-X9-C motif containing 2	2.39	1e-06	Cytoplasm	other
CMTM3	CKLF like MARVEL transmembrane domain containing 3	-2.43	6.71e-07	Extracellular Space	cytokine
CMTM6	CKLF like MARVEL transmembrane domain containing 6	-2.8	1e-06	Extracellular Space	cytokine
CNBD2	cyclic nucleotide binding domain containing 2	3.61	7.57e-10	Cytoplasm	other
CNDP2	carnosine dipeptidase 2	-2.34	5e-06	Cytoplasm	peptidase
CNIH1	cornichon family AMPA receptor auxiliary protein 1	-2.71	4.38e-07	Plasma Membrane	other
CNKSR2	connector enhancer of kinase suppressor of Ras 2	2.34	0.000113	Plasma Membrane	other
CNKSR3	CNKSR family member 3	7.2	5.16e-10	Plasma Membrane	kinase
CNOT2	CCR4-NOT transcription complex subunit 2	2.14	9.89e-08	Nucleus	transcription regulator
CNOT4	CCR4-NOT transcription complex subunit 4	3.32	7.51e-09	Cytoplasm	enzyme
CNOT8	CCR4-NOT transcription complex subunit 8	-2.76	1.44e-08	Nucleus	transcription regulator
CNOT9	CCR4-NOT transcription complex subunit 9	-2.68	1.42e-07	Cytoplasm	other
CNPY2	canopy FGF signaling regulator 2	-2.33	1.5e-05	Plasma Membrane	other
COA5	cytochrome c oxidase assembly factor 5	-2.13	7.83e-10	Cytoplasm	other
COG5	component of oligomeric golgi complex 5	-2.88	1.06e-07	Cytoplasm	transporter
COL12A1	collagen type XII alpha 1 chain	3.67	0.000168	Extracellular Space	other
COL4A1	collagen type IV alpha 1 chain	-4.86	7.59e-07	Extracellular Space	other
COL4A2	collagen type IV alpha 2 chain	-4.23	1e-06	Extracellular Space	other
COMMD3	COMM domain containing 3	-2.26	5.3e-07	Extracellular Space	other
COMMD4	COMM domain containing 4	-3.42	1.03e-08	Cytoplasm	other
COPE	coatomer protein complex subunit epsilon	-3.4	5.7e-11	Cytoplasm	transporter
COPG1	coatomer protein complex subunit gamma 1	-3.99	6.77e-11	Cytoplasm	transporter
COPG2	coatomer protein complex subunit gamma 2	-3.31	1.99e-09	Cytoplasm	transporter
COPS5	COP9 signalosome subunit 5	-2.29	3.35e-07	Nucleus	transcription regulator
COPS6	COP9 signalosome subunit 6	-3.24	1.67e-08	Nucleus	other
COQ10B	coenzyme Q10B	10.66	1.66e-13	Cytoplasm	other
CORO1B	coronin 1B	-4.4	4.9e-09	Cytoplasm	other
COX15	cytochrome c oxidase assembly homolog COX15	-3.34	1.54e-07	Cytoplasm	enzyme
COX18	cytochrome c oxidase assembly factor COX18	-2.3	1.14e-08	Cytoplasm	transporter
COX20	cytochrome c oxidase assembly factor COX20	2.42	2.49e-08	Cytoplasm	other
Cox20-ps	COX20 Cox2 chaperone, pseudogene	4.29	3.95e-09	Other	other
COX6A1	cytochrome c oxidase subunit 6A1	-2.25	5e-05	Cytoplasm	enzyme
COX6B1	cytochrome c oxidase subunit 6B1	-2.45	1.81e-07	Cytoplasm	enzyme
COX7A2L	cytochrome c oxidase subunit 7A2 like	-2.09	1e-06	Cytoplasm	enzyme
Cox7c	cytochrome c oxidase subunit 7C	-2.19	1e-06	Cytoplasm	other
CP	ceruloplasmin	-3.51	0.000158	Extracellular Space	enzyme
CPD	carboxypeptidase D	-4.89	2e-06	Extracellular Space	peptidase
CPEB4	cytoplasmic polyadenylation element binding protein 4	2.49	1e-06	Plasma Membrane	other
CPLANE2	ciliogenesis and planar polarity effector 2	2.17	7.7e-10	Cytoplasm	other
CPSF4	cleavage and polyadenylation specific factor 4	-2.08	1.88e-08	Nucleus	other
CPSF7	cleavage and polyadenylation specific factor 7	2.67	5.61e-10	Nucleus	other
CPT1A	carnitine palmitoyltransferase 1A	-2.55	4.08e-07	Cytoplasm	enzyme
CREB1	cAMP responsive element binding protein 1	2.19	1.16e-07	Nucleus	transcription regulator
CREB5	cAMP responsive element binding protein 5	4.96	2.43e-10	Nucleus	transcription regulator
CREB3L4	cAMP responsive element binding protein 3 like 4	4.82	1.5e-07	Nucleus	transcription regulator
CREBBP	CREB binding protein	2.06	1.7e-05	Nucleus	transcription regulator
CREBRF	CREB3 regulatory factor	2.54	5e-06	Nucleus	transcription regulator
CREG1	cellular repressor of E1A stimulated genes 1	-2.46	1.1e-05	Nucleus	transcription regulator
CRELD2	cysteine rich with EGF like domains 2	-9.21	2.71e-10	Other	other
CRIP1	cysteine rich protein 1	-3.42	4.23e-07	Cytoplasm	other
Crip2	cysteine rich protein 2	-2.34	1.4e-05	Plasma Membrane	other
CRMP1	collapsin response mediator protein 1	2.1	0.00011	Cytoplasm	enzyme
CROT	carnitine O-octanoyltransferase	-2.98	4.49e-08	Cytoplasm	enzyme
CRTAP	cartilage associated protein	-5.14	2.36e-09	Extracellular Space	other
CRY1	cryptochrome circadian regulator 1	6.72	1e-10	Nucleus	enzyme
CRY2	cryptochrome circadian regulator 2	2.77	5.33e-10	Nucleus	enzyme
CRYBG2	crystallin beta-gamma domain containing 2	2	9.71e-07	Extracellular Space	other
CRYBG3	crystallin beta-gamma domain containing 3	3.97	1e-06	Other	other
CS	citrate synthase	-7.57	2.64e-11	Cytoplasm	enzyme
CSF2RB	colony stimulating factor 2 receptor beta common subunit	-4.54	1.66e-09	Plasma Membrane	transmembrane receptor
CSGALNACT2	chondroitin sulfate N-acetylgalactosaminyltransferase 2	2.89	1.48e-08	Cytoplasm	enzyme
CSNK1G2	casein kinase 1 gamma 2	-2.54	4.76e-11	Cytoplasm	kinase
CSRP2	cysteine and glycine rich protein 2	2.35	1.2e-05	Nucleus	other
CST3	cystatin C	-2.05	4.8e-05	Extracellular Space	other
CSTF3	cleavage stimulation factor subunit 3	4.19	1.68e-08	Nucleus	other
CTBP1	C-terminal binding protein 1	-2.5	1.16e-07	Nucleus	enzyme
CTDP1	CTD phosphatase subunit 1	2.94	9e-06	Nucleus	phosphatase
CTGF	connective tissue growth factor	5.18	3.68e-07	Extracellular Space	growth factor
CTNNAL1	catenin alpha like 1	2.76	2.22e-08	Plasma Membrane	other
CTNNBL1	catenin beta like 1	-2.39	1.28e-08	Nucleus	other
CTPS1	CTP synthase 1	2.08	6e-05	Nucleus	enzyme
CTSA	cathepsin A	-3.25	2.57e-09	Cytoplasm	peptidase
CTSB	cathepsin B	-2.48	1e-06	Cytoplasm	peptidase
CTSO	cathepsin O	-2.54	8.72e-10	Cytoplasm	peptidase
CTSS	cathepsin S	-15.68	3.13e-08	Cytoplasm	peptidase
CTSV	cathepsin V	-2.03	7e-06	Cytoplasm	peptidase
CTTN	cortactin	-3.02	6.8e-10	Plasma Membrane	other
CUL1	cullin 1	2.28	2.4e-08	Nucleus	enzyme
CUL3	cullin 3	2.83	1.11e-11	Nucleus	enzyme
CXCL3	C-X-C motif chemokine ligand 3	2.36	0.0217	Extracellular Space	cytokine
CXCL6	C-X-C motif chemokine ligand 6	-9.07	2.4e-05	Extracellular Space	cytokine
CXCL12	C-X-C motif chemokine ligand 12	-5.06	5.8e-07	Extracellular Space	cytokine
CXCL14	C-X-C motif chemokine ligand 14	-2.51	1.5e-05	Extracellular Space	cytokine
CXCL16	C-X-C motif chemokine ligand 16	5.97	5.65e-07	Extracellular Space	cytokine
CXCR4	C-X-C motif chemokine receptor 4	-16.7	9.35e-08	Plasma Membrane	G-protein coupled receptor
CXorf38	chromosome X open reading frame 38	-2.52	3.49e-08	Other	other
CXorf40A/CXorf40B	chromosome X open reading frame 40A	2.09	0.000161	Other	other
CYB5B	cytochrome b5 type B	-2.24	9e-06	Cytoplasm	enzyme
CYB5R1	cytochrome b5 reductase 1	-3.3	1.13e-08	Cytoplasm	enzyme
CYBB	cytochrome b-245 beta chain	-20.71	1.6e-05	Cytoplasm	enzyme
CYCS	cytochrome c, somatic	-4.11	3.98e-11	Cytoplasm	transporter
CYLD	CYLD lysine 63 deubiquitinase	4.72	8.87e-12	Nucleus	transcription regulator
CYP1A1	cytochrome P450 family 1 subfamily A member 1	57.61	1.36e-07	Cytoplasm	enzyme
CYP1B1	cytochrome P450 family 1 subfamily B member 1	4.77	0.000681	Cytoplasm	enzyme
CYP20A1	cytochrome P450 family 20 subfamily A member 1	-7.11	8.99e-11	Other	enzyme
CYP26B1	cytochrome P450 family 26 subfamily B member 1	-4.18	4e-06	Cytoplasm	enzyme
CYP27B1	cytochrome P450 family 27 subfamily B member 1	5.2	3.77e-07	Cytoplasm	enzyme
CYP2B6	cytochrome P450 family 2 subfamily B member 6	2.65	0.0332	Cytoplasm	enzyme
CYP2S1	cytochrome P450 family 2 subfamily S member 1	-3.22	0.00147	Cytoplasm	enzyme
CYP3A7	cytochrome P450 family 3 subfamily A member 7	2.66	1.2e-05	Cytoplasm	enzyme
Cyp3a25 (includes others)	cytochrome P450, family 3, subfamily a, polypeptide 25	3.05	6.4e-07	Cytoplasm	enzyme
CYP51A1	cytochrome P450 family 51 subfamily A member 1	-3.26	1e-06	Cytoplasm	enzyme
CYP7B1	cytochrome P450 family 7 subfamily B member 1	-3.85	9e-06	Cytoplasm	enzyme
CYR61	cysteine rich angiogenic inducer 61	2.69	2.2e-05	Extracellular Space	other
CYSLTR1	cysteinyl leukotriene receptor 1	-2.22	1.9e-05	Plasma Membrane	G-protein coupled receptor
CYTH3	cytohesin 3	3.08	9e-06	Cytoplasm	other
CYTIP	cytohesin 1 interacting protein	2.75	2.8e-08	Cytoplasm	other
D130040H23Rik	RIKEN cDNA D130040H23 gene	2.11	4.98e-07	Other	other
D630036G22Rik	RIKEN cDNA D630036G22 gene	3.04	9e-06	Other	other
D930016D06Rik	RIKEN cDNA D930016D06 gene	2.02	2e-06	Other	other
DAAM1	dishevelled associated activator of morphogenesis 1	2.69	7.97e-08	Cytoplasm	other
DALRD3	DALR anticodon binding domain containing 3	-2.05	5e-06	Other	other
DAP	death associated protein	-2.66	8.2e-09	Cytoplasm	transcription regulator
DAP3	death associated protein 3	2.22	2.66e-07	Cytoplasm	other
DAPK1	death associated protein kinase 1	-2.26	0.000135	Cytoplasm	kinase
DAPK3	death associated protein kinase 3	3.52	1e-06	Cytoplasm	kinase
DBP	D-box binding PAR bZIP transcription factor	18.67	4.6e-12	Nucleus	transcription regulator
DCAF1	DDB1 and CUL4 associated factor 1	2.14	5e-06	Nucleus	kinase
DCAF7	DDB1 and CUL4 associated factor 7	-2.33	2.1e-10	Cytoplasm	other
DCAF8	DDB1 and CUL4 associated factor 8	2.68	2.97e-11	Nucleus	other
DCAF17	DDB1 and CUL4 associated factor 17	-2.29	9.5e-09	Nucleus	other
DCBLD2	discoidin, CUB and LCCL domain containing 2	3.27	2.7e-05	Plasma Membrane	other
DCN	decorin	-5.39	8e-06	Extracellular Space	other
DCTN5	dynactin subunit 5	-3.05	1.98e-08	Cytoplasm	other
DCUN1D2	defective in cullin neddylation 1 domain containing 2	-2	7.11e-08	Other	other
DDAH1	dimethylarginine dimethylaminohydrolase 1	-7.1	1.41e-07	Cytoplasm	enzyme
DDIT3	DNA damage inducible transcript 3	3.77	3.2e-05	Nucleus	transcription regulator
DDOST	dolichyl-diphosphooligosaccharide--protein glycosyltransferase non-catalytic subunit	-19.24	6.77e-12	Cytoplasm	enzyme
DDR1	discoidin domain receptor tyrosine kinase 1	2.21	4e-06	Plasma Membrane	kinase
DDX6	DEAD-box helicase 6	2.85	3.11e-10	Nucleus	enzyme
DDX50	DExD-box helicase 50	2.2	9.92e-07	Nucleus	enzyme
DDX3X	DEAD-box helicase 3 X-linked	3.08	1.23e-12	Cytoplasm	enzyme
DENND3	DENN domain containing 3	2.1	0.00114	Cytoplasm	other
DENND4A	DENN domain containing 4A	11.42	8.1e-15	Nucleus	other
DENND5B	DENN domain containing 5B	3.14	3e-06	Cytoplasm	other
DEPP1	DEPP1, autophagy regulator	2.31	0.00282	Cytoplasm	other
DERL1	derlin 1	-3.37	2.46e-08	Cytoplasm	other
DES	desmin	2.58	0.0015	Cytoplasm	other
DGCR8	DGCR8, microprocessor complex subunit	-3.71	7.46e-11	Nucleus	enzyme
DHCR24	24-dehydrocholesterol reductase	-5.25	8.66e-10	Cytoplasm	enzyme
DHRS1	dehydrogenase/reductase 1	-2.23	1.7e-05	Cytoplasm	enzyme
DHRS7	dehydrogenase/reductase 7	-2.34	4.89e-07	Other	enzyme
DHRS9	dehydrogenase/reductase 9	2.79	1.09e-07	Cytoplasm	enzyme
DHX36	DEAH-box helicase 36	2.37	6.01e-07	Cytoplasm	enzyme
DIAPH3	diaphanous related formin 3	2.15	5e-06	Cytoplasm	enzyme
DIDO1	death inducer-obliterator 1	2.11	3.19e-07	Nucleus	other
DIRC2	disrupted in renal carcinoma 2	2.28	3e-06	Other	other
DKC1	dyskerin pseudouridine synthase 1	-3.37	9e-06	Nucleus	enzyme
DLC1	DLC1 Rho GTPase activating protein	2.38	1e-06	Cytoplasm	other
DLG1	discs large MAGUK scaffold protein 1	2.67	2.8e-08	Plasma Membrane	kinase
DLL1	delta like canonical Notch ligand 1	5.74	1.24e-08	Plasma Membrane	enzyme
DLL4	delta like canonical Notch ligand 4	-4.6	3.25e-09	Extracellular Space	other
DNAH6	dynein axonemal heavy chain 6	2.83	0.000127	Extracellular Space	other
DNAH7	dynein axonemal heavy chain 7	2.68	6.9e-05	Cytoplasm	other
DNAJA4	DnaJ heat shock protein family (Hsp40) member A4	2.21	1.12e-07	Nucleus	other
DNAJB1	DnaJ heat shock protein family (Hsp40) member B1	5.68	3e-06	Nucleus	transcription regulator
DNAJB11	DnaJ heat shock protein family (Hsp40) member B11	-5.82	4.62e-10	Cytoplasm	other
DNAJC2	DnaJ heat shock protein family (Hsp40) member C2	-2	1.3e-05	Nucleus	transcription regulator
DNAJC3	DnaJ heat shock protein family (Hsp40) member C3	-4.92	1.22e-10	Cytoplasm	other
DNAJC4	DnaJ heat shock protein family (Hsp40) member C4	-2.16	1.61e-09	Cytoplasm	other
DNAJC19	DnaJ heat shock protein family (Hsp40) member C19	-2.05	1.1e-05	Cytoplasm	other
DNLZ	DNL-type zinc finger	-2.11	1.9e-05	Cytoplasm	other
DNTTIP1	deoxynucleotidyltransferase terminal interacting protein 1	2.02	2.32e-07	Nucleus	ligand-dependent nuclear receptor
DOCK4	dedicator of cytokinesis 4	4.19	5.67e-08	Plasma Membrane	other
DOCK9	dedicator of cytokinesis 9	-2.93	6.41e-08	Cytoplasm	other
DOCK10	dedicator of cytokinesis 10	3.9	9.51e-10	Cytoplasm	other
DOK5	docking protein 5	4.02	5.9e-05	Plasma Membrane	other
DONSON	downstream neighbor of SON	2.42	7.75e-08	Extracellular Space	other
DOT1L	DOT1 like histone lysine methyltransferase	8.84	7.44e-12	Nucleus	phosphatase
DPAGT1	dolichyl-phosphate N-acetylglucosaminephosphotransferase 1	-9.31	2.04e-11	Cytoplasm	enzyme
DPEP1	dipeptidase 1	2.73	0.000136	Cytoplasm	peptidase
DPH5	diphthamide biosynthesis 5	2.66	2.35e-07	Cytoplasm	enzyme
DPH6	diphthamine biosynthesis 6	-2.3	4e-06	Cytoplasm	enzyme
DPM1	dolichyl-phosphate mannosyltransferase subunit 1, catalytic	2.01	3.55e-09	Cytoplasm	enzyme
DPP3	dipeptidyl peptidase 3	-4.45	7.23e-10	Cytoplasm	peptidase
DPY19L1	dpy-19 like C-mannosyltransferase 1	-2.5	2.03e-07	Other	other
DPYSL2	dihydropyrimidinase like 2	-4.22	6e-06	Cytoplasm	enzyme
DQX1	DEAQ-box RNA dependent ATPase 1	2.03	5.48e-07	Other	enzyme
DRAM2	DNA damage regulated autophagy modulator 2	-4.49	1.97e-08	Cytoplasm	other
DROSHA	drosha ribonuclease III	-2.08	0.00047	Nucleus	enzyme
DSEL	dermatan sulfate epimerase like	-2.35	7.85e-08	Extracellular Space	enzyme
DSG2	desmoglein 2	2.39	0.000549	Plasma Membrane	other
DUSP1	dual specificity phosphatase 1	3.38	6.82e-09	Nucleus	phosphatase
DUSP4	dual specificity phosphatase 4	4	9.62e-08	Nucleus	phosphatase
DUSP8	dual specificity phosphatase 8	11.98	1.41e-10	Nucleus	phosphatase
DUSP10	dual specificity phosphatase 10	2.55	2.28e-08	Nucleus	phosphatase
DUSP13	dual specificity phosphatase 13	2.26	0.00304	Cytoplasm	phosphatase
DUSP14	dual specificity phosphatase 14	2.18	2e-06	Other	phosphatase
DUSP16	dual specificity phosphatase 16	3.49	1.3e-09	Nucleus	phosphatase
DYM	dymeclin	-2.86	9.56e-09	Cytoplasm	other
DYNC1H1	dynein cytoplasmic 1 heavy chain 1	-3.39	4.18e-11	Cytoplasm	peptidase
DYNLRB1	dynein light chain roadblock-type 1	-2.72	3.15e-07	Cytoplasm	other
DYNLT1	dynein light chain Tctex-type 1	-4.52	5.94e-09	Cytoplasm	other
Dynlt1-ps1	dynein light chain Tctex-type 1, pseuodogene 1	-4.58	1.97e-07	Other	other
DYRK1A	dual specificity tyrosine phosphorylation regulated kinase 1A	2.11	2.29e-09	Nucleus	kinase
DZIP3	DAZ interacting zinc finger protein 3	2.3	8.86e-08	Cytoplasm	enzyme
E230013L22Rik	RIKEN cDNA E230013L22 gene	5.16	1.62e-07	Other	other
E2F3	E2F transcription factor 3	2.09	8.77e-07	Nucleus	transcription regulator
E2F6	E2F transcription factor 6	-2.24	1.89e-08	Nucleus	transcription regulator
E330011O21Rik	RIKEN cDNA E330011O21 gene	2.17	1e-06	Other	other
E330033B04Rik	RIKEN cDNA E330033B04 gene	3.2	5e-06	Other	other
EAF2	ELL associated factor 2	2.28	5.57e-10	Nucleus	transcription regulator
Ear-ps2	eosinophil-associated, ribonuclease A family, pseudogene 2	-13.76	2e-06	Other	other
Ear-ps9	eosinophil-associated, ribonuclease A family, pseudogene 9	-7.87	1.1e-05	Other	other
Ear2 (includes others)	eosinophil-associated, ribonuclease A family, member 2	-16.21	6.75e-07	Cytoplasm	enzyme
EBF1	early B cell factor 1	2.78	3e-06	Nucleus	transcription regulator
EBP	EBP, cholestenol delta-isomerase	-2.31	7.46e-08	Cytoplasm	enzyme
ECD	ecdysoneless cell cycle regulator	-2.06	1.85e-09	Nucleus	transcription regulator
ECE1	endothelin converting enzyme 1	-2.74	8e-06	Plasma Membrane	peptidase
ECHS1	enoyl-CoA hydratase, short chain 1	-2.32	1.55e-08	Cytoplasm	enzyme
ECI2	enoyl-CoA delta isomerase 2	-3.41	7e-11	Cytoplasm	enzyme
ECM1	extracellular matrix protein 1	-2.59	5.8e-05	Extracellular Space	transporter
ECSCR	endothelial cell surface expressed chemotaxis and apoptosis regulator	-3.36	8.62e-07	Other	other
EDA2R	ectodysplasin A2 receptor	-2.16	1.7e-05	Plasma Membrane	transmembrane receptor
EDC3	enhancer of mRNA decapping 3	3.3	9.43e-07	Cytoplasm	enzyme
EDEM2	ER degradation enhancing alpha-mannosidase like protein 2	-3.34	1.12e-10	Cytoplasm	enzyme
EDEM3	ER degradation enhancing alpha-mannosidase like protein 3	-2.11	5.25e-07	Cytoplasm	enzyme
EDN1	endothelin 1	4.06	7e-06	Extracellular Space	cytokine
EDNRA	endothelin receptor type A	-3.27	4e-06	Plasma Membrane	transmembrane receptor
EEA1	early endosome antigen 1	2.71	4.84e-09	Cytoplasm	other
EED	embryonic ectoderm development	2.69	2.49e-07	Nucleus	transcription regulator
EEF2	eukaryotic translation elongation factor 2	-2	2.89e-07	Cytoplasm	translation regulator
EEF1AKMT2	EEF1A lysine methyltransferase 2	-2.05	8.72e-08	Cytoplasm	enzyme
EEF1B2	eukaryotic translation elongation factor 1 beta 2	-3.54	5.45e-09	Cytoplasm	translation regulator
EEF1G	eukaryotic translation elongation factor 1 gamma	-4.8	9.81e-10	Cytoplasm	translation regulator
EFCAB2	EF-hand calcium binding domain 2	2.63	6e-06	Other	other
EFCAB3	EF-hand calcium binding domain 3	269.27	2.29e-10	Other	other
EFCAB14	EF-hand calcium binding domain 14	-2.4	8.06e-10	Other	other
EFEMP1	EGF containing fibulin extracellular matrix protein 1	2.34	6.7e-05	Extracellular Space	enzyme
EFEMP2	EGF containing fibulin extracellular matrix protein 2	-2	1e-05	Extracellular Space	other
EFHD1	EF-hand domain family member D1	2.54	7.16e-08	Cytoplasm	other
EFL1	elongation factor like GTPase 1	8.01	6.05e-10	Cytoplasm	translation regulator
EFTUD2	elongation factor Tu GTP binding domain containing 2	-2.29	6.4e-07	Nucleus	enzyme
EGFL6	EGF like domain multiple 6	2.2	0.00174	Extracellular Space	other
EGFL7	EGF like domain multiple 7	-5.81	2.7e-07	Extracellular Space	other
EGLN1	egl-9 family hypoxia inducible factor 1	-8.03	3.01e-08	Cytoplasm	enzyme
EGLN3	egl-9 family hypoxia inducible factor 3	-7.94	2.4e-05	Cytoplasm	enzyme
EGR2	early growth response 2	2.57	1.21e-08	Nucleus	transcription regulator
EGR3	early growth response 3	3.05	1e-06	Nucleus	transcription regulator
EHD2	EH domain containing 2	-2.26	0.00285	Nucleus	other
EHD4	EH domain containing 4	-2	5e-06	Plasma Membrane	enzyme
EHF	ETS homologous factor	5.54	1e-06	Nucleus	transcription regulator
EI24	EI24, autophagy associated transmembrane protein	-6.13	2.21e-11	Other	other
EID3	EP300 interacting inhibitor of differentiation 3	-2.52	0.000243	Cytoplasm	other
EIF5	eukaryotic translation initiation factor 5	2.65	3.19e-11	Cytoplasm	translation regulator
EIF2AK1	eukaryotic translation initiation factor 2 alpha kinase 1	-2.03	1e-06	Cytoplasm	kinase
EIF2B2	eukaryotic translation initiation factor 2B subunit beta	-2.58	0.000168	Cytoplasm	other
EIF2B3	eukaryotic translation initiation factor 2B subunit gamma	-2.5	6.52e-07	Cytoplasm	other
EIF3I	eukaryotic translation initiation factor 3 subunit I	-4.26	5.39e-09	Cytoplasm	translation regulator
EIF3L	eukaryotic translation initiation factor 3 subunit L	-2.02	6e-06	Cytoplasm	other
EIF4E3	eukaryotic translation initiation factor 4E family member 3	-2.21	6.29e-07	Cytoplasm	translation regulator
EIF4EBP1	eukaryotic translation initiation factor 4E binding protein 1	-3.68	0.000195	Cytoplasm	translation regulator
EIF4EBP3	eukaryotic translation initiation factor 4E binding protein 3	2.91	4.56e-09	Cytoplasm	other
EIF4G3	eukaryotic translation initiation factor 4 gamma 3	-2.03	3.87e-08	Cytoplasm	translation regulator
EIF5A	eukaryotic translation initiation factor 5A	-2.33	4e-06	Cytoplasm	translation regulator
Eif5al3-ps	eukaryotic translation initiation factor 5A-like 3, pseudogene	-3.01	2e-06	Other	other
ELK3	ELK3, ETS transcription factor	-7.39	1.28e-11	Nucleus	transcription regulator
ELL	elongation factor for RNA polymerase II	2.99	2.91e-07	Nucleus	transcription regulator
ELMOD3	ELMO domain containing 3	13.66	3.75e-08	Other	other
Elob	elongin B	-2.4	5.14e-08	Nucleus	transcription regulator
ELOVL1	ELOVL fatty acid elongase 1	-2.06	4.8e-07	Cytoplasm	enzyme
ELOVL5	ELOVL fatty acid elongase 5	-2.78	4.52e-09	Cytoplasm	enzyme
ELOVL7	ELOVL fatty acid elongase 7	15.09	2e-06	Cytoplasm	enzyme
ELP5	elongator acetyltransferase complex subunit 5	2.19	1e-05	Cytoplasm	other
EMC1	ER membrane protein complex subunit 1	-2.94	2.15e-10	Plasma Membrane	other
EMC4	ER membrane protein complex subunit 4	-2.7	2e-06	Cytoplasm	other
EMCN	endomucin	-8.65	1e-06	Extracellular Space	other
EMP3	epithelial membrane protein 3	2.2	3.9e-05	Plasma Membrane	other
ENC1	ectodermal-neural cortex 1	2.14	1.54e-09	Nucleus	peptidase
ENDOD1	endonuclease domain containing 1	-2.19	1e-05	Extracellular Space	enzyme
ENDOU	endonuclease, poly(U) specific	4.88	6.1e-05	Cytoplasm	peptidase
ENG	endoglin	-3.18	1e-06	Plasma Membrane	transmembrane receptor
ENKUR	enkurin, TRPC channel interacting protein	3.46	3e-06	Cytoplasm	other
ENO1	enolase 1	-16.2	2.18e-08	Cytoplasm	enzyme
ENO2	enolase 2	4.23	4.62e-09	Cytoplasm	enzyme
ENPEP	glutamyl aminopeptidase	3.13	1e-05	Plasma Membrane	peptidase
ENPP2	ectonucleotide pyrophosphatase/phosphodiesterase 2	7.42	0.000145	Plasma Membrane	enzyme
ENPP5	ectonucleotide pyrophosphatase/phosphodiesterase 5 (putative)	-3.13	1.3e-05	Extracellular Space	enzyme
ENTPD4	ectonucleoside triphosphate diphosphohydrolase 4	-2.06	3.78e-07	Cytoplasm	enzyme
ENTPD5	ectonucleoside triphosphate diphosphohydrolase 5	-5.47	5e-06	Cytoplasm	enzyme
ENTPD7	ectonucleoside triphosphate diphosphohydrolase 7	-2.34	2.99e-09	Cytoplasm	enzyme
ENTR1	endosome associated trafficking regulator 1	-2	5.1e-11	Cytoplasm	other
EPB41L2	erythrocyte membrane protein band 4.1 like 2	5.09	1.17e-07	Plasma Membrane	other
EPB41L4A	erythrocyte membrane protein band 4.1 like 4A	2.06	0.00311	Extracellular Space	other
EPC1	enhancer of polycomb homolog 1	3.64	1.05e-09	Nucleus	transcription regulator
EPC2	enhancer of polycomb homolog 2	3.25	7.77e-09	Other	other
EPHA2	EPH receptor A2	5.53	1.45e-10	Plasma Membrane	kinase
EPHX1	epoxide hydrolase 1	-2.97	3.7e-05	Cytoplasm	peptidase
EPN3	epsin 3	2.12	3e-06	Cytoplasm	other
EPS8L2	EPS8 like 2	2.24	0.000182	Cytoplasm	other
ERBIN	erbb2 interacting protein	4.03	3.1e-11	Cytoplasm	other
ERCC3	ERCC excision repair 3, TFIIH core complex helicase subunit	-2.62	1.31e-08	Nucleus	enzyme
Erdr1	erythroid differentiation regulator 1	2.28	0.00128	Other	other
EREG	epiregulin	-3.27	0.0058	Extracellular Space	growth factor
ERG	ERG, ETS transcription factor	-3.61	2e-06	Nucleus	transcription regulator
ERG28	ergosterol biosynthesis 28 homolog	-3.16	2.93e-08	Cytoplasm	other
ERGIC1	endoplasmic reticulum-golgi intermediate compartment 1	-3.19	8.45e-09	Cytoplasm	other
ERGIC3	ERGIC and golgi 3	-4.84	8.23e-11	Cytoplasm	other
ERH	ERH, mRNA splicing and mitosis factor	-2.13	1.31e-08	Nucleus	other
ERICH3	glutamate rich 3	-4.48	3.01e-07	Other	other
ERLEC1	endoplasmic reticulum lectin 1	-2.34	4.45e-08	Cytoplasm	other
ERLIN2	ER lipid raft associated 2	-2.41	1.09e-07	Plasma Membrane	kinase
ERO1A	endoplasmic reticulum oxidoreductase 1 alpha	-7.85	8e-06	Cytoplasm	enzyme
ERP44	endoplasmic reticulum protein 44	-4.73	1.29e-11	Cytoplasm	enzyme
ERRFI1	ERBB receptor feedback inhibitor 1	2.74	7.01e-07	Cytoplasm	other
ESAM	endothelial cell adhesion molecule	-8.09	3.57e-09	Plasma Membrane	other
ESD	esterase D	-7.48	1.3e-07	Cytoplasm	enzyme
ESM1	endothelial cell specific molecule 1	-2.69	0.0107	Extracellular Space	growth factor
ESRP1	epithelial splicing regulatory protein 1	-2.16	1.3e-05	Nucleus	other
ESYT1	extended synaptotagmin 1	-5.42	4.71e-10	Cytoplasm	other
ESYT2	extended synaptotagmin 2	2	7.63e-07	Plasma Membrane	other
ETF1	eukaryotic translation termination factor 1	2.19	9.78e-09	Cytoplasm	translation regulator
ETFDH	electron transfer flavoprotein dehydrogenase	2.05	1e-05	Cytoplasm	enzyme
EVI2A	ecotropic viral integration site 2A	-2.4	2e-06	Plasma Membrane	transmembrane receptor
EXOC1	exocyst complex component 1	-2.07	5e-06	Cytoplasm	transporter
EXOC4	exocyst complex component 4	-3.08	5.95e-09	Cytoplasm	transporter
EXOC6B	exocyst complex component 6B	-2.51	8.12e-08	Other	other
EXOSC1	exosome component 1	-2.39	4e-06	Nucleus	enzyme
EXT2	exostosin glycosyltransferase 2	-2.5	2e-10	Cytoplasm	enzyme
EYA1	EYA transcriptional coactivator and phosphatase 1	3.67	5.07e-08	Nucleus	phosphatase
EZR	ezrin	4.31	1.18e-08	Plasma Membrane	other
F3	coagulation factor III, tissue factor	9.8	3.8e-05	Plasma Membrane	transmembrane receptor
F8	coagulation factor VIII	2.49	3e-06	Extracellular Space	other
F11R	F11 receptor	-3.79	1.81e-09	Plasma Membrane	other
F2R	coagulation factor II thrombin receptor	-4.63	2e-06	Plasma Membrane	G-protein coupled receptor
F730043M19Rik	RIKEN cDNA F730043M19 gene	-2.69	4.54e-07	Other	other
FABP3	fatty acid binding protein 3	4.92	4e-05	Cytoplasm	transporter
FADS2	fatty acid desaturase 2	-2.34	1.5e-05	Plasma Membrane	enzyme
FAIM	Fas apoptotic inhibitory molecule	-2.48	2e-06	Plasma Membrane	other
FAM102B	family with sequence similarity 102 member B	-2.37	1.7e-05	Other	other
FAM104A	family with sequence similarity 104 member A	2.05	3.5e-07	Other	other
FAM107B	family with sequence similarity 107 member B	4.45	2.89e-09	Other	other
FAM114A1	family with sequence similarity 114 member A1	2.93	9e-06	Extracellular Space	other
FAM120A	family with sequence similarity 120A	-2.8	2.43e-08	Cytoplasm	other
FAM120B	family with sequence similarity 120B	2.09	1.44e-09	Nucleus	other
FAM129A	family with sequence similarity 129 member A	3.42	2e-06	Cytoplasm	other
FAM133B	family with sequence similarity 133 member B	3.71	4.78e-08	Other	other
FAM149A	family with sequence similarity 149 member A	-3.17	1.72e-08	Other	other
FAM162A	family with sequence similarity 162 member A	-2.59	4e-06	Cytoplasm	other
FAM167A	family with sequence similarity 167 member A	3.8	2e-06	Cytoplasm	other
FAM172A	family with sequence similarity 172 member A	-2.38	1.31e-09	Cytoplasm	transcription regulator
FAM174B	family with sequence similarity 174 member B	-2.28	0.000171	Other	other
Fam183b	family with sequence similarity 183, member B	-2.05	2.9e-05	Extracellular Space	other
FAM184A	family with sequence similarity 184 member A	3.41	1.93e-09	Extracellular Space	other
FAM189A2	family with sequence similarity 189 member A2	2.01	0.00036	Other	other
FAM193A	family with sequence similarity 193 member A	2.06	8.52e-07	Other	other
FAM198B	family with sequence similarity 198 member B	4.85	3e-06	Cytoplasm	other
FAM199X	family with sequence similarity 199, X-linked	-2.38	3.35e-08	Other	other
FAM208A	family with sequence similarity 208 member A	2.51	3.52e-08	Nucleus	other
FAM214A	family with sequence similarity 214 member A	2.63	5.35e-07	Other	other
FAM216B	family with sequence similarity 216 member B	-2.44	1.4e-05	Other	other
FAM43A	family with sequence similarity 43 member A	-2.9	4e-06	Other	other
FAM49A	family with sequence similarity 49 member A	2.04	8e-06	Other	other
FAM50A	family with sequence similarity 50 member A	4.27	6.53e-09	Nucleus	other
FAM71F2	family with sequence similarity 71 member F2	9.13	3.27e-07	Other	other
FAM83F	family with sequence similarity 83 member F	4.09	2.23e-07	Other	other
FAM83G	family with sequence similarity 83 member G	2.9	9.27e-07	Other	other
FAM98A	family with sequence similarity 98 member A	-2	1.1e-05	Other	other
FAS	Fas cell surface death receptor	13.84	4.8e-08	Plasma Membrane	transmembrane receptor
FAU	FAU, ubiquitin like and ribosomal protein S30 fusion	-2.72	2e-06	Cytoplasm	other
FBXO4	F-box protein 4	3.96	3.23e-10	Nucleus	enzyme
FBXO28	F-box protein 28	3.49	3.45e-09	Nucleus	other
FBXO30	F-box protein 30	2.37	6.04e-09	Extracellular Space	enzyme
Fbxo38	F-box protein 38	3.07	1.99e-10	Other	other
FBXW10	F-box and WD repeat domain containing 10	4.95	9.03e-07	Cytoplasm	enzyme
FCER2	Fc fragment of IgE receptor II	4.12	3e-06	Plasma Membrane	transmembrane receptor
FCER1G	Fc fragment of IgE receptor Ig	-5.11	4.63e-07	Plasma Membrane	transmembrane receptor
FCGR2B	Fc fragment of IgG receptor IIb	-2.97	1.38e-08	Plasma Membrane	transmembrane receptor
FCGR3A/FCGR3B	Fc fragment of IgG receptor IIIa	-2.38	0.000143	Plasma Membrane	transmembrane receptor
FDFT1	farnesyl-diphosphate farnesyltransferase 1	-2.02	3.5e-05	Cytoplasm	enzyme
FDPS	farnesyl diphosphate synthase	-2.29	7e-06	Cytoplasm	enzyme
FER1L6	fer-1 like family member 6	6.02	8.9e-05	Other	other
FERMT2	fermitin family member 2	2.24	9.92e-08	Cytoplasm	other
FFAR4	free fatty acid receptor 4	-21.26	5.05e-07	Plasma Membrane	G-protein coupled receptor
FGD3	FYVE, RhoGEF and PH domain containing 3	4.75	8.2e-05	Cytoplasm	other
FGF7	fibroblast growth factor 7	-2.37	0.00015	Extracellular Space	growth factor
FGFR2	fibroblast growth factor receptor 2	3.18	6.96e-08	Plasma Membrane	kinase
FH	fumarate hydratase	4.55	1.88e-07	Cytoplasm	enzyme
FHAD1	forkhead associated phosphopeptide binding domain 1	2.86	1.2e-05	Other	other
FHL2	four and a half LIM domains 2	4.8	3.28e-09	Nucleus	transcription regulator
FIG4	FIG4 phosphoinositide 5-phosphatase	-2.36	1.21e-08	Cytoplasm	enzyme
Firre	functional intergenic repeating RNA element	-2.06	7.47e-07	Other	other
FIS1	fission, mitochondrial 1	-2.11	4.63e-09	Cytoplasm	other
FKBP7	FK506 binding protein 7	-2.03	1e-06	Cytoplasm	enzyme
FKBP9	FK506 binding protein 9	-5.72	5.99e-09	Cytoplasm	enzyme
FKBP10	FK506 binding protein 10	-2.9	1.95e-09	Cytoplasm	enzyme
FKBP11	FK506 binding protein 11	-2.67	3e-06	Cytoplasm	enzyme
FKBP1A	FK506 binding protein 1A	-3.88	6.15e-09	Cytoplasm	enzyme
FLNA	filamin A	-2.6	0.000445	Cytoplasm	other
FLNC	filamin C	2.11	0.00185	Cytoplasm	other
FLRT2	fibronectin leucine rich transmembrane protein 2	2.91	5e-06	Plasma Membrane	other
FLRT3	fibronectin leucine rich transmembrane protein 3	4.2	0.000108	Plasma Membrane	other
FLT4	fms related tyrosine kinase 4	-4.13	1.54e-08	Plasma Membrane	transmembrane receptor
FLVCR1	feline leukemia virus subgroup C cellular receptor 1	4.71	3.87e-09	Plasma Membrane	transporter
FLVCR2	feline leukemia virus subgroup C cellular receptor family member 2	2.07	0.000478	Plasma Membrane	transporter
FN1	fibronectin 1	5.1	0.000981	Extracellular Space	enzyme
Fnbp1l	formin binding protein 1-like	4.66	1.1e-08	Cytoplasm	other
FNDC3B	fibronectin type III domain containing 3B	2.84	3.72e-07	Cytoplasm	other
FNIP1	folliculin interacting protein 1	5.42	8.77e-11	Cytoplasm	other
FOS	Fos proto-oncogene, AP-1 transcription factor subunit	7	1e-06	Nucleus	transcription regulator
FOSB	FosB proto-oncogene, AP-1 transcription factor subunit	10.4	1.64e-07	Nucleus	transcription regulator
FOSL1	FOS like 1, AP-1 transcription factor subunit	4.89	4.35e-08	Nucleus	transcription regulator
FOSL2	FOS like 2, AP-1 transcription factor subunit	7.33	1.92e-09	Nucleus	transcription regulator
FOXA1	forkhead box A1	2.06	0.00462	Nucleus	transcription regulator
FOXJ3	forkhead box J3	2.16	2.43e-08	Nucleus	transcription regulator
FOXP4	forkhead box P4	2.11	1e-06	Nucleus	transcription regulator
FOXQ1	forkhead box Q1	2.38	1.4e-05	Nucleus	transcription regulator
FPR1	formyl peptide receptor 1	-4.63	0.000274	Plasma Membrane	G-protein coupled receptor
FPR2	formyl peptide receptor 2	-4.74	2e-06	Plasma Membrane	G-protein coupled receptor
FRAT2	FRAT2, WNT signaling pathway regulator	2.88	3e-08	Cytoplasm	other
FRMD6	FERM domain containing 6	3.48	9.38e-08	Cytoplasm	other
FSCN1	fascin actin-bundling protein 1	-2.93	1.8e-05	Cytoplasm	other
FSTL1	follistatin like 1	-3.19	9e-06	Extracellular Space	other
FTL	ferritin light chain	-3.48	5.04e-07	Cytoplasm	enzyme
FUCA1	alpha-L-fucosidase 1	-5.88	1.12e-09	Cytoplasm	enzyme
FUT4	fucosyltransferase 4	-3.88	3e-06	Cytoplasm	enzyme
FXYD5	FXYD domain containing ion transport regulator 5	-2.72	5e-06	Plasma Membrane	ion channel
FYCO1	FYVE and coiled-coil domain containing 1	-2.37	6.83e-09	Cytoplasm	other
G2E3	G2/M-phase specific E3 ubiquitin protein ligase	2.21	0.00017	Cytoplasm	enzyme
G3BP2	G3BP stress granule assembly factor 2	-3.34	4.67e-09	Cytoplasm	enzyme
G6PD	glucose-6-phosphate dehydrogenase	-6.12	1.77e-08	Cytoplasm	enzyme
GABARAPL1	GABA type A receptor associated protein like 1	5.1	1e-06	Cytoplasm	other
GABPB1	GA binding protein transcription factor subunit beta 1	2.25	7.49e-08	Nucleus	transcription regulator
GADD45A	growth arrest and DNA damage inducible alpha	3.44	8.47e-08	Nucleus	other
GAL	galanin and GMAP prepropeptide	-2.47	0.00638	Extracellular Space	other
GALK1	galactokinase 1	-2.32	2.94e-07	Cytoplasm	kinase
GALNT1	polypeptide N-acetylgalactosaminyltransferase 1	-5.11	1.96e-07	Cytoplasm	enzyme
GAPDH	glyceraldehyde-3-phosphate dehydrogenase	-11.15	6.89e-08	Cytoplasm	enzyme
GARS	glycyl-tRNA synthetase	-8.17	1.4e-05	Cytoplasm	enzyme
GAS5	growth arrest specific 5	-2.18	2.1e-07	Other	other
GAS7	growth arrest specific 7	-3.17	1.39e-07	Cytoplasm	transcription regulator
GATAD1	GATA zinc finger domain containing 1	-2.67	2.48e-08	Nucleus	transcription regulator
GATC	glutamyl-tRNA amidotransferase subunit C	-2.99	8.06e-08	Nucleus	enzyme
GATM	glycine amidinotransferase	-2.07	2.9e-05	Cytoplasm	enzyme
GBA	glucosylceramidase beta	-3.28	1.1e-05	Cytoplasm	enzyme
GBE1	1,4-alpha-glucan branching enzyme 1	-2.23	2.7e-05	Cytoplasm	enzyme
GCLC	glutamate-cysteine ligase catalytic subunit	-2.07	0.0135	Cytoplasm	enzyme
GCLM	glutamate-cysteine ligase modifier subunit	-3.2	2.5e-08	Cytoplasm	enzyme
GCNT4	glucosaminyl (N-acetyl) transferase 4, core 2	3.69	1.28e-07	Cytoplasm	enzyme
GCSH	glycine cleavage system protein H	-2.22	7.9e-07	Cytoplasm	enzyme
GDA	guanine deaminase	-2.11	4.6e-05	Cytoplasm	enzyme
GDI2	GDP dissociation inhibitor 2	-2.42	1.21e-08	Cytoplasm	other
GDPD1	glycerophosphodiester phosphodiesterase domain containing 1	-2.14	0.0079	Other	enzyme
GEMIN5	gem nuclear organelle associated protein 5	-2.7	1.74e-07	Nucleus	other
GFM1	G elongation factor mitochondrial 1	-2.31	8.27e-08	Cytoplasm	translation regulator
GFPT2	glutamine-fructose-6-phosphate transaminase 2	4.87	0.000109	Cytoplasm	enzyme
GGH	gamma-glutamyl hydrolase	-2.91	9.19e-07	Cytoplasm	peptidase
GGNBP2	gametogenetin binding protein 2	2.05	8.27e-09	Other	other
Ggta1	glycoprotein galactosyltransferase alpha 1, 3	-2.49	8.06e-10	Cytoplasm	other
GIGYF2	GRB10 interacting GYF protein 2	2.24	3.99e-09	Cytoplasm	other
GINS4	GINS complex subunit 4	-3.22	2.49e-08	Nucleus	other
GIPC1	GIPC PDZ domain containing family member 1	-2.26	5.36e-08	Cytoplasm	other
GIT1	GIT ArfGAP 1	-2.48	1.2e-07	Nucleus	kinase
GLA	galactosidase alpha	2.3	9e-06	Cytoplasm	enzyme
GLB1	galactosidase beta 1	-2.07	3.17e-10	Cytoplasm	enzyme
GLG1	golgi glycoprotein 1	-3.2	1.82e-07	Cytoplasm	other
GLI1	GLI family zinc finger 1	2.08	3.64e-07	Nucleus	transcription regulator
GLIPR1	GLI pathogenesis related 1	7.31	1e-06	Extracellular Space	other
GLO1	glyoxalase I	-4.38	2.97e-09	Cytoplasm	enzyme
GLRX	glutaredoxin	-2.99	0.000187	Cytoplasm	enzyme
GLRX3	glutaredoxin 3	-2.04	1.4e-05	Cytoplasm	enzyme
GLUD1	glutamate dehydrogenase 1	-2.14	2.81e-08	Cytoplasm	enzyme
Gm839	--	2	0.000867	Other	other
Gm1123	predicted gene 1123	2.19	1.6e-05	Other	other
Gm1720	predicted gene 1720	3.16	3.09e-08	Other	other
Gm1818	predicted gene 1818	2.06	1.28e-08	Other	other
Gm1848	Na K-ATPase beta-3 subunit pseudogene	-7.48	2.02e-08	Other	other
Gm2004	predicted gene 2004	-9.57	8.42e-09	Other	other
Gm2058	ubiquitin-conjugating enzyme E2H pseudogene	3.3	4.52e-11	Other	other
Gm2174	predicted gene 2174	-2.17	2e-06	Other	other
Gm2225	predicted gene 2225	-3.24	1.24e-09	Other	other
Gm2573	predicted gene 2573	-2.75	1.57e-07	Other	other
Gm2574	glyceraldehyde-3-phosphate dehydrogenase pseudogene	-10.79	2.53e-08	Other	other
Gm2830	predicted gene 2830	-3.92	4.71e-10	Other	other
Gm3272	glyceraldehyde-3-phosphate dehydrogenase pseudogene	-12.72	3.97e-08	Other	other
Gm3362	60S ribosomal protein L23a pseudogene	-3.85	1.68e-09	Other	other
Gm3364	predicted gene 3364	-2.61	7e-06	Other	other
Gm3643	predicted gene 3643	2.13	7.1e-05	Other	other
Gm3839	glyceraldehyde-3-phosphate dehydrogenase pseudogene	-4.61	2e-06	Other	other
Gm3940	ribosomal protein L23A pseudogene	-3.52	1.47e-10	Other	other
Gm4262	predicted gene 4262	2.26	1.28e-07	Other	other
Gm4735	putative Eno1 pseudogene	-33	2.78e-10	Other	other
Gm4737	predicted gene 4737	-3.3	7.92e-09	Other	other
Gm4876	predicted gene 4876	2.62	1.52e-07	Other	other
Gm4950	proteasome (prosome, macropain) subunit, beta type 3 pseudogene	-2.14	1e-05	Other	other
Gm4952	predicted gene 4952	2.33	1e-05	Cytoplasm	other
Gm4963	predicted gene 4963	-2.51	2e-06	Other	other
Gm4997	predicted gene 4997	-2.17	0.00243	Other	other
Gm5082	predicted gene 5082	2.2	0.000691	Other	other
Gm5093	ribosomal protein L11 pseudogene	-2.01	5.6e-05	Other	other
Gm5215	predicted gene 5215	-2.08	7.7e-05	Cytoplasm	other
Gm5239	ubiquitin A-52 residue ribosomal protein fusion product 1 pseudogene	-2.13	2e-06	Other	other
Gm5321	ribosomal protein S18 pseudogene	-2.67	3.88e-07	Cytoplasm	other
Gm5426	ATP synthase, H+ transporting, mitochondrial F0 complex, subunit g pseudogene	-2.06	1e-06	Other	other
Gm5451	predicted gene 5451	-2.52	1.98e-08	Other	other
Gm5453	predicted gene 5453	-3.06	9.54e-07	Other	other
Gm5456	esterase D/formylglutathione hydrolase pseudogene	-6.97	3.16e-07	Other	other
Gm5523	glyceraldehyde-3-phosphate dehydrogenase pseudogene	-9.73	7.6e-07	Other	other
Gm5559	glyceraldehyde-3-phosphate dehydrogenase pseudogene	-8.11	5.14e-09	Other	other
Gm5560	solute carrier family 25 member 5 pseudogene	-2.89	4.18e-07	Other	other
Gm5614	ribosomal protein L36 pseudogene	-2.39	7e-06	Other	other
Gm5620	tubulin, alpha 1B pseudogene	-5.54	8.01e-08	Other	other
Gm5621	predicted gene 5621	-3.95	7e-06	Other	other
Gm5637	predicted pseudogene 5637	-3.2	4.45e-07	Other	other
Gm5644	prefoldin 5 pseudogene	-2.28	1e-06	Other	other
Gm5689	stefin A pseudogene	2	0.00021	Other	other
Gm5776	Mrps33 pseudogene	-3.64	3.72e-09	Other	other
Gm5820	predicted gene 5820	8.02	2e-06	Other	other
Gm5864	PDZ and LIM domain protein 1 pseudogene	-2.25	2e-06	Other	other
Gm5879	predicted gene 5879	-3.89	5.52e-08	Other	other
Gm5963	predicted pseudogene 5963	-4.69	7.36e-08	Other	other
Gm5978	predicted gene 5978	-2.57	4e-06	Other	other
Gm6139	predicted gene 6139	-4.16	2.68e-10	Other	other
Gm6177	ribosomal protein L23A pseudogene	-3.51	2.46e-08	Other	other
Gm6238	predicted pseudogene 6238	-3.17	2.35e-08	Other	other
Gm6265	predicted pseudogene 6265	-3.16	4.57e-08	Other	other
Gm6272	predicted pseudogene 6272	-4.35	1.7e-07	Other	other
Gm6329	predicted gene 6329	2.3	0.000145	Other	other
Gm6570	predicted gene 6570	-2.21	3.56e-07	Other	other
Gm6607	40S ribosomal protein S20 pseudogene	-2.2	6e-06	Other	other
Gm6630	predicted pseudogene 6630	-2.88	2e-06	Other	other
Gm6634	predicted gene 6634	2.27	8.1e-05	Other	other
Gm6644	Akr1b3 pseudogene	-5.33	4.04e-09	Other	other
Gm6654	predicted pseudogene 6654	-2.38	6e-05	Other	other
Gm6682	tubulin, alpha 1C pseudogene	-2.29	0.000313	Other	other
Gm6961	predicted gene 6961	5.66	8e-06	Other	other
Gm6987	predicted pseudogene 6987	-3.18	4.57e-07	Other	other
Gm6988	predicted gene 6988	-3.06	3.42e-08	Other	other
Gm7056	predicted gene 7056	3.27	0.000238	Other	other
Gm7123	ribosomal protein L38 pseudogene	-4.19	3e-06	Other	other
Gm7173	predicted gene 7173	4.3	3e-06	Other	other
Gm7251	glyceraldehyde-3-phosphate dehydrogenase pseudogene	-8.29	2.43e-07	Other	other
Gm7292	predicted gene 7292	-3.63	9.14e-09	Other	other
Gm7331	ubiquitin A-52 residue ribosomal protein fusion product 1 pseudogene	-2.07	1.1e-05	Other	other
Gm7332	protein phosphatase 1, regulatory (inhibitor) subunit 14B pseudogene	-11.69	7.36e-10	Other	other
Gm7335	Scoc pseudogene	-2.22	1.1e-05	Other	other
Gm7429	predicted pseudogene 7429	-2.26	7.92e-07	Other	other
Gm7589	ribosomal protein L11 pseudogene	-3.32	1.45e-08	Other	other
Gm8069	predicted pseudogene 8069	-3.15	6.52e-08	Other	other
Gm8129	ribosomal protein L38 pseudogene	-4.89	1.22e-09	Other	other
Gm8137	predicted gene 8137	-3.37	1.06e-07	Other	other
Gm8158	predicted gene 8158	-3.23	1.67e-07	Other	other
Gm8213	predicted pseudogene 8213	-2.62	2.1e-05	Other	other
Gm8225	ribosomal protein S2 pseudogene	-2.05	2.1e-05	Other	other
Gm8260	predicted gene 8260	-2.83	3e-06	Other	other
Gm8264	predicted gene 8264	-3.37	1.06e-07	Other	other
Gm8290	predicted gene 8290	-3.94	2.31e-08	Other	other
Gm8292	predicted gene 8292	-3.43	1.42e-08	Other	other
Gm8430	predicted pseudogene 8430	-2.38	1.1e-05	Other	other
Gm8580	ribosomal protein L29 pseudogene	-4.68	2.82e-09	Other	other
Gm8618	predicted gene 8618	-3.18	1.37e-07	Other	other
Gm8709	glyceraldehyde-3-phosphate dehydrogenase pseudogene	-3.3	2.9e-05	Other	other
Gm8738	predicted gene 8738	-2.15	1.1e-05	Other	other
Gm8787	predicted gene 8787	8.23	2.16e-07	Other	other
Gm8801	protein phosphatase 1, regulatory subunit 10 pseudogene	2.03	1e-06	Other	other
Gm8822	ARP3 actin-related protein 3 homolog pseudogene	2.09	8.5e-05	Other	other
Gm9034	glyceraldehyde-3-phosphate dehydrogenase pseudogene	-6.25	1e-05	Other	other
Gm9234	predicted pseudogene 9234	-2.21	2.35e-07	Other	other
Gm9294	ribosomal protein S4, X-linked pseudogene	-6.37	5.28e-08	Other	other
Gm9386	--	-5	9.49e-07	Other	other
Gm9493	predicted gene 9493	-2.66	1e-06	Cytoplasm	other
Gm9794	predicted pseudogene 9794	-3.28	6.63e-07	Other	other
Gm9816	G protein pathway suppressor 1 pseudogene	-2.38	3.83e-07	Other	other
Gm10012	cytochrome c oxidase, subunit VIIc pseudogene	-2.35	3e-06	Other	other
Gm10029	predicted pseudogene 10029	-2.17	2e-06	Other	other
Gm10036	ribosomal protein L11 pseudogene	-3.73	1.93e-08	Other	other
Gm10039	ATP synthase, H+ transporting, mitochondrial F0 complex, subunit c, isoform 1 pseudogene	-4.36	8.9e-07	Other	other
Gm10051	predicted pseudogene 10051	-3.34	3.04e-07	Other	other
Gm10059	ribosomal protein S29 pseudogene	-6.83	7.63e-08	Other	other
Gm10074	u6 snRNA-associated Sm-like protein LSm5-like	-2.8	2.21e-07	Other	other
Gm10093	histone deacetylase 1 pseudogene	-2.77	1.62e-08	Nucleus	other
Gm10123	peptidylprolyl isomerase A-like pseudogene	-2.66	1.26e-07	Other	other
Gm10132	ribosomal protein L23A pseudogene	-4.09	2.67e-08	Other	other
Gm10136	ribosomal protein L26 pseudogene	-2.12	1e-06	Other	other
Gm10169	macrophage migration inhibitory factor, pseudogene 4	-15.09	1.13e-09	Other	other
Gm10260	ribosomal protein S18 pseudogene	-3.75	7.84e-08	Other	other
Gm10269	ribosomal protein L35 pseudogene	-4.21	2.45e-08	Other	other
Gm10284	glyceraldehyde-3-phosphate dehydrogenase pseudogene	-7.19	2.11e-08	Other	other
Gm10335	ribosomal protein L23A pseudogene	-3.98	1.51e-08	Other	other
Gm10364	glyceraldehyde-3-phosphate dehydrogenase pseudogene	-2.88	1.7e-05	Other	other
Gm10382	predicted gene 10382	3.27	0.000103	Other	other
Gm10420	predicted gene 10420	-3.79	4.91e-09	Other	other
Gm10443	40S ribosomal protein S28 pseudogene	-2.23	4e-06	Other	other
Gm10736	predicted gene 10736	-8.6	3.22e-08	Other	other
Gm10778	predicted gene 10778	2.08	2e-06	Other	other
Gm10791	predicted gene 10791	7.05	1.67e-07	Other	other
Gm10923	ribosomal protein L23A pseudogene	-3.41	2.92e-07	Other	other
Gm11007	predicted gene 11007	-7.72	2.15e-08	Other	other
Gm11009	predicted gene 11009	-2.51	0.000101	Other	other
Gm11166	predicted gene 11166	5.22	3.6e-05	Other	other
Gm11214	glyceraldehyde-3-phosphate dehydrogenase pseudogene	-2.76	0.000171	Other	other
Gm11353	ribosomal protein S8 pseudogene	-3.2	8.23e-09	Other	other
Gm11425	predicted gene 11425	-5.15	2.28e-08	Other	other
Gm11583	predicted gene 11583	-2.07	0.000569	Other	other
Gm11714	predicted gene 11714	2.57	0.000421	Other	other
Gm11787	predicted gene 11787	-3.6	4.38e-09	Other	other
Gm11814	lactate dehydrogenase A pseudogene	-5.32	3.3e-05	Other	other
Gm11993	polymerase (RNA) II (DNA directed) polypeptide C pseudogene	-2.03	2e-06	Other	other
Gm12033	glyceraldehyde-3-phosphate dehydrogenase pseudogene	-9.4	2.05e-08	Other	other
Gm12070	glyceraldehyde-3-phosphate dehydrogenase pseudogene	-7.39	1.11e-07	Other	other
Gm12183	DEAD (Asp-Glu-Ala-Asp) box polypeptide 5 pseudogene	2.64	1.08e-08	Other	other
Gm12295	predicted gene 12295	2.21	2e-06	Other	other
Gm12338	cytochrome c oxidase, subunit VIIc pseudogene	-3.84	1.84e-08	Other	other
Gm12355	serine/arginine-rich splicing factor 3 pseudogene	2.22	2e-06	Other	other
Gm12396	presenilin enhancer 2 homolog pseudogene	-4.3	8.85e-10	Other	other
Gm12397	lysine (K)-specific demethylase 2B pseudogene	4.95	8e-06	Other	other
Gm12468	predicted gene 12468	-2.93	5.27e-07	Other	other
Gm12504	prothymosin alpha pseudogene	-2.18	2e-06	Other	other
Gm12693	predicted gene 12693	-5.94	1.4e-09	Other	other
Gm12728	peptidyl-prolyl cis-trans isomerase A pseudogene 4_954.1	-2.01	3.32e-07	Other	other
Gm12816	predicted gene 12816	-4.11	4.5e-07	Other	other
Gm12989	proteasome (prosome, macropain) subunit, alpha type 5 pseudogene	-3.66	7.91e-09	Other	other
Gm13056	predicted gene 13056	2.5	3.97e-07	Other	other
Gm13105	predicted gene 13105	8.82	9e-06	Other	other
Gm13194	predicted gene 13194	-5.07	2.52e-07	Other	other
Gm13196	ribosomal protein L22 pseudogene	-4.63	5.75e-08	Other	other
Gm13217	solute carrier family 25, member 36 pseudogene	3.98	3.81e-09	Other	other
Gm13268	predicted gene 13268	-2.16	8e-06	Other	other
Gm13292	glyceraldehyde-3-phosphate dehydrogenase pseudogene	-6.72	3.47e-09	Other	other
Gm13295	predicted gene 13295	5.66	0.000161	Other	other
Gm13394	glyceraldehyde-3-phosphate dehydrogenase pseudogene	-11.88	9.08e-08	Other	other
Gm13436	ribosomal protein L18 pseudogene	-2.03	6e-06	Other	other
Gm13443	glyoxalase 1 pseudogene	-5.92	3.29e-08	Other	other
Gm13502	predicted gene 13502	-3.49	2.18e-07	Other	other
Gm13981	predicted gene 13981	-2.34	1e-06	Other	other
Gm13986	predicted gene 13986	2.13	5.48e-08	Other	other
Gm14023	predicted gene 14023	-2.02	0.000859	Other	other
Gm14150	tubulin, alpha 1B pseudogene	-2.36	4.7e-05	Other	other
Gm14231	ribosomal protein L9 pseudogene	-2.31	2.38e-07	Other	other
Gm14279	predicted gene 14279	-2.31	9.12e-07	Other	other
Gm14303	ribosomal protein S29 pseudogene	-5.75	2.7e-08	Other	other
Gm14327	predicted gene 14327	-5	3.28e-07	Other	other
Gm14387	zinc finger protein 91-like	-4.93	1e-05	Other	other
Gm14393	predicted gene 14393	-4.21	3.48e-07	Other	other
Gm14403	predicted gene 14403	-5.98	1.8e-07	Other	other
Gm14405	predicted gene 14405	-4.46	1.48e-07	Other	other
Gm14406	novel KRAB box and zinc finger, C2H2 type domain containing protein	-2.36	1.8e-05	Other	other
Gm14409	predicted gene 14409	-4.64	1.6e-05	Other	other
Gm14411	predicted gene 14411	-6.32	4.59e-08	Other	other
Gm14418	novel KRAB box and zinc finger, C2H2 type domain containing protein	-4.67	2e-06	Other	other
Gm14438	predicted gene 14438	-2.91	3.91e-07	Other	other
Gm14444	predicted gene 14444	-2.29	0.0001	Other	other
Gm14636	predicted gene 14636	2.11	0.0138	Other	other
Gm14639	transformer 2 beta homolog pseudogene	4.36	3.39e-07	Other	other
Gm14760	glyceraldehyde-3-phosphate dehydrogenase pseudogene	-7.61	9.8e-10	Other	other
Gm14989	predicted gene 14989	-2.38	1.2e-05	Other	other
Gm15013	ribosomal protein S4, X-linked pseudogene	-5.93	1.05e-07	Other	other
Gm15026	predicted gene 15026	7.71	3.16e-08	Other	other
Gm15035	predicted gene 15035	8.2	0.00013	Other	other
Gm15067	predicted gene 15067	-9.22	8.79e-09	Other	other
Gm15294	glyceraldehyde-3-phosphate dehydrogenase pseudogene	-2.33	0.000229	Other	other
Gm15429	anterior pharynx defective 1a homolog pseudogene	-2.52	7.52e-08	Other	other
Gm15500	ribosomal protein L5 pseudogene	-2.08	4.94e-07	Other	other
Gm15501	predicted pseudogene 15501	-4.44	6.3e-09	Other	other
Gm15607	predicted gene 15607	-2.97	6e-06	Other	other
Gm15728	predicted gene 15728	2.46	8.99e-07	Other	other
Gm15772	ribosomal protein L26 pseudogene	-2.05	8.57e-07	Other	other
Gm15867	predicted gene 15867	2.13	5.1e-05	Other	other
Gm16357	predicted gene 16357	-2.24	0.000258	Other	other
Gm16462	predicted gene 16462	4.97	5.2e-05	Other	other
Gm16519	ribosomal protein L12 pseudogene	-3.76	2.44e-07	Other	other
Gm16712	predicted gene, 16712	2.32	1e-06	Other	other
Gm16973	predicted gene, 16973	7.8	4.27e-10	Other	other
Gm17014	predicted gene 17014	-2.2	0.000267	Other	other
Gm17511	ribosomal protein, large, P1 pseudogene	-4.97	3.47e-08	Other	other
Gm17756	predicted gene, 17756	-2.06	4.82e-07	Other	other
Gm19325	predicted gene, 19325	2.15	3.2e-05	Other	other
Gm19378	predicted gene, 19378	-3.13	6.33e-12	Other	other
Gm19399	predicted gene, 19399	-4.51	7.72e-08	Other	other
Gm19519	predicted gene, 19519	4.09	9e-06	Other	other
Gm19589	predicted gene, 19589	2.55	6.46e-07	Other	other
Gm19617	predicted gene, 19617	-2.59	3e-05	Other	other
Gm19763	predicted gene, 19763	2.91	0.000149	Other	other
Gm19774	predicted gene, 19774	-2.46	0.000702	Other	other
Gm19899	predicted gene, 19899	-2	5.2e-05	Other	other
Gm19911	predicted gene, 19911	3.54	1.6e-08	Other	other
Gm20014	predicted gene, 20014	-3.4	2.3e-05	Other	other
Gm20091	cytochrome c oxidase, subunit VIIc pseudogene	-2.59	3e-06	Other	other
Gm20094	predicted gene, 20094	-4.55	1.85e-08	Other	other
Gm20219	predicted gene, 20219	2.66	4.68e-07	Other	other
Gm20735	predicted gene, 20735	2.34	0.000409	Other	other
Gm21859	predicted gene, 21859	2.04	7.1e-05	Other	other
Gm10073/Gm11942	ribosomal protein, large, P1 pseudogene	-8.03	1.7e-09	Other	other
Gm10175/Gm10231	ATP synthase, H+ transporting, mitochondrial F0 complex, subunit C2 (subunit 9) pseudogene	-2.96	3.12e-09	Other	other
Gm12918 (includes others)	ribosomal protein L13, pseudogene 3	-4.17	6.74e-09	Other	other
Gm13141/Gm4945	ribosomal protein L29 pseudogene	-5.01	1.44e-07	Other	other
Gm13149/Gm13229	predicted gene 13229	-3.02	2.16e-07	Other	other
Gm14288 (includes others)	predicted gene 14288	-7.39	1.14e-07	Other	other
Gm14407/Gm14439	predicted gene 14439	-2.94	4e-06	Other	other
Gm2260/Gm2274	predicted gene 2260	-3.58	6.16e-08	Other	other
GM2A	GM2 ganglioside activator	2.03	6.7e-05	Cytoplasm	enzyme
Gm3604/Gm5141	predicted gene 5141	-2.1	3e-06	Other	other
Gm6136/Gm6807	ribosomal protein L6 pseudogene	-2.81	7.01e-08	Other	other
GMDS	GDP-mannose 4,6-dehydratase	-2.07	4e-06	Cytoplasm	enzyme
GMEB2	glucocorticoid modulatory element binding protein 2	2.11	9.03e-09	Nucleus	transcription regulator
GMIP	GEM interacting protein	2.44	1.62e-07	Cytoplasm	enzyme
GMPPA	GDP-mannose pyrophosphorylase A	-2.58	1.49e-08	Cytoplasm	enzyme
GMPR2	guanosine monophosphate reductase 2	-2.01	3e-06	Cytoplasm	enzyme
GNA11	G protein subunit alpha 11	-3.45	9.32e-11	Plasma Membrane	enzyme
GNA14	G protein subunit alpha 14	-4.97	3.16e-08	Plasma Membrane	enzyme
GNAI2	G protein subunit alpha i2	-12.45	5.87e-12	Plasma Membrane	enzyme
GNAI3	G protein subunit alpha i3	2.24	1.73e-08	Cytoplasm	enzyme
GNE	glucosamine (UDP-N-acetyl)-2-epimerase/N-acetylmannosamine kinase	2.61	0.000787	Cytoplasm	kinase
GNG11	G protein subunit gamma 11	-3.39	6e-06	Plasma Membrane	other
GNL2	G protein nucleolar 2	4.23	5.7e-12	Nucleus	enzyme
GNL3	G protein nucleolar 3	2.55	2.28e-09	Nucleus	other
GNPDA2	glucosamine-6-phosphate deaminase 2	-2.03	5.15e-07	Nucleus	enzyme
GNPTAB	N-acetylglucosamine-1-phosphate transferase subunits alpha and beta	-3.74	2.53e-10	Cytoplasm	enzyme
GOLGA5	golgin A5	3.92	9.26e-10	Cytoplasm	kinase
GOLGA7	golgin A7	-2.4	2.31e-11	Cytoplasm	other
GOLIM4	golgi integral membrane protein 4	-2.44	1.34e-07	Cytoplasm	other
GOLM1	golgi membrane protein 1	-4.24	4.49e-09	Cytoplasm	other
GOLPH3L	golgi phosphoprotein 3 like	-2.98	6.26e-07	Cytoplasm	other
GORASP2	golgi reassembly stacking protein 2	-2.15	1.27e-08	Cytoplasm	other
GOT1	glutamic-oxaloacetic transaminase 1	-2	0.000872	Cytoplasm	enzyme
GOT2	glutamic-oxaloacetic transaminase 2	-7.81	3.36e-11	Cytoplasm	enzyme
Got2-ps1	glutamatic-oxaloacetic transaminase 2, mitochondrial, pseudogene 1	-6.12	2.11e-09	Other	other
GPATCH11	G-patch domain containing 11	-2.32	4.23e-07	Nucleus	other
GPATCH2L	G-patch domain containing 2 like	3.6	7.27e-08	Other	other
GPCPD1	glycerophosphocholine phosphodiesterase 1	2.48	3e-06	Cytoplasm	enzyme
GPI	glucose-6-phosphate isomerase	-12.36	1.35e-10	Extracellular Space	enzyme
Gpihbp1	GPI-anchored HDL-binding protein 1	-9.66	1e-06	Plasma Membrane	transporter
GPR19	G protein-coupled receptor 19	2.62	4.77e-08	Plasma Membrane	G-protein coupled receptor
GPR34	G protein-coupled receptor 34	2.56	2e-06	Plasma Membrane	G-protein coupled receptor
GPR108	G protein-coupled receptor 108	-3.16	6.33e-09	Plasma Membrane	G-protein coupled receptor
GPR132	G protein-coupled receptor 132	3.44	7.15e-07	Plasma Membrane	G-protein coupled receptor
GPR137C	G protein-coupled receptor 137C	2.62	2.68e-07	Other	other
GPRC5B	G protein-coupled receptor class C group 5 member B	-5.92	3.56e-07	Plasma Membrane	G-protein coupled receptor
GPS1	G protein pathway suppressor 1	-2.38	5.21e-10	Nucleus	other
GPX2	glutathione peroxidase 2	-3.72	2e-06	Cytoplasm	enzyme
Gpx2-ps1	glutathione peroxidase 2, pseudogene 1	-11.71	2.31e-08	Other	other
GRAMD1A	GRAM domain containing 1A	5.3	4.89e-09	Extracellular Space	other
Gramd1c	GRAM domain containing 1C	2.09	2.7e-05	Other	other
GRAMD2B	GRAM domain containing 2B	2.01	0.000183	Extracellular Space	other
GRAP	GRB2 related adaptor protein	2.1	0.000884	Cytoplasm	other
GRB10	growth factor receptor bound protein 10	-2.8	5.85e-10	Cytoplasm	other
GRIPAP1	GRIP1 associated protein 1	3.44	2.22e-07	Plasma Membrane	other
GRM4	glutamate metabotropic receptor 4	2.04	2.4e-05	Plasma Membrane	G-protein coupled receptor
GRPEL2	GrpE like 2, mitochondrial	3.31	1.1e-05	Cytoplasm	other
GRPR	gastrin releasing peptide receptor	2.4	2.5e-05	Plasma Membrane	G-protein coupled receptor
GSG1	germ cell associated 1	8.34	5e-06	Cytoplasm	other
GSN	gelsolin	2.08	0.00858	Extracellular Space	other
GSR	glutathione-disulfide reductase	-8.66	1e-07	Cytoplasm	enzyme
GSTA3	glutathione S-transferase alpha 3	-3.9	4.2e-05	Cytoplasm	enzyme
Gsta4	glutathione S-transferase, alpha 4	-3.45	0.000625	Other	enzyme
GSTA5	glutathione S-transferase alpha 5	-28.25	0.00013	Cytoplasm	enzyme
Gstm3	glutathione S-transferase, mu 3	2.03	1.6e-05	Cytoplasm	enzyme
GSTM5	glutathione S-transferase mu 5	4.58	3.42e-08	Cytoplasm	enzyme
GSTO1	glutathione S-transferase omega 1	-3.32	6.86e-07	Cytoplasm	enzyme
GTF2H2	general transcription factor IIH subunit 2	-2.1	1.67e-12	Nucleus	transcription regulator
GTPBP4	GTP binding protein 4	4.76	1.2e-11	Nucleus	enzyme
GUK1	guanylate kinase 1	-4.15	2.19e-08	Cytoplasm	kinase
GYS1	glycogen synthase 1	-4.51	2e-06	Cytoplasm	enzyme
GYS2	glycogen synthase 2	5.98	3e-06	Cytoplasm	enzyme
GZMA	granzyme A	-2.47	5e-06	Cytoplasm	peptidase
H2AFV	H2A histone family member V	2.36	4e-06	Nucleus	other
H2al2a (includes others)	H2A histone family member L2A	2.72	0.000383	Nucleus	other
HARS	histidyl-tRNA synthetase	-3.92	1.13e-09	Cytoplasm	enzyme
HAS1	hyaluronan synthase 1	2.25	1.7e-05	Plasma Membrane	enzyme
HAUS6	HAUS augmin like complex subunit 6	-2.84	5.37e-07	Cytoplasm	other
HBEGF	heparin binding EGF like growth factor	2.27	1.9e-05	Extracellular Space	growth factor
HBP1	HMG-box transcription factor 1	5.03	6.14e-09	Nucleus	transcription regulator
HBS1L	HBS1 like translational GTPase	2.17	8.31e-08	Cytoplasm	translation regulator
HCK	HCK proto-oncogene, Src family tyrosine kinase	-3.2	2.06e-08	Cytoplasm	kinase
HDAC2	histone deacetylase 2	-2.1	1e-05	Nucleus	transcription regulator
HDX	highly divergent homeobox	7.56	4.22e-10	Other	other
HEATR3	HEAT repeat containing 3	-2.35	3.27e-07	Other	other
HEATR5B	HEAT repeat containing 5B	-2.28	3.1e-09	Cytoplasm	other
HECTD2	HECT domain E3 ubiquitin protein ligase 2	2.01	8.86e-08	Cytoplasm	enzyme
Hectd2os	Hectd2, opposite strand	2.03	1.61e-07	Other	other
HECW2	HECT, C2 and WW domain containing E3 ubiquitin protein ligase 2	14.88	8.34e-08	Extracellular Space	enzyme
HELZ	helicase with zinc finger	2.01	1.73e-07	Nucleus	enzyme
HES1	hes family bHLH transcription factor 1	4.76	6.83e-10	Nucleus	transcription regulator
HEXB	hexosaminidase subunit beta	-3.76	6.75e-07	Cytoplasm	enzyme
HILPDA	hypoxia inducible lipid droplet associated	6.68	4.49e-07	Cytoplasm	other
HINT1	histidine triad nucleotide binding protein 1	-2.2	5.73e-08	Nucleus	enzyme
HIP1	huntingtin interacting protein 1	-2.32	5e-06	Cytoplasm	other
HIPK1	homeodomain interacting protein kinase 1	-2.03	9.08e-08	Nucleus	kinase
HIST1H2AG	histone cluster 1 H2A family member g	-2.89	4.4e-05	Nucleus	other
Hist1h2aj	histone cluster 1, H2aj	-3.54	1.8e-05	Other	other
HIST1H2AJ	histone cluster 1 H2A family member j	-2.82	7.8e-05	Nucleus	other
HIST1H2AK	histone cluster 1 H2A family member k	-2.07	0.000638	Nucleus	other
Hist1h2al	histone cluster 1, H2al	-4.27	1.96e-07	Other	other
HIST1H2BE	histone cluster 1 H2B family member e	-2.9	0.0022	Nucleus	other
HIST1H2BM	histone cluster 1 H2B family member m	-2.84	0.00603	Nucleus	other
HIST1H4A	histone cluster 1 H4 family member a	3.92	7.09e-09	Nucleus	other
HIST1H4F	histone cluster 1 H4 family member f	5.97	1.5e-07	Nucleus	other
HIST1H4I	histone cluster 1 H4 family member i	2.32	2.11e-08	Nucleus	other
HIST1H4J	histone cluster 1 H4 family member j	2.76	1.61e-07	Nucleus	other
HIST2H2AA3/HIST2H2AA4	histone cluster 2 H2A family member a3	-3.57	7.75e-07	Nucleus	other
HIST2H2AC	histone cluster 2 H2A family member c	-2.97	4.6e-05	Nucleus	other
HIST2H2BF	histone cluster 2 H2B family member f	-3.55	2.3e-05	Nucleus	other
HIVEP1	human immunodeficiency virus type I enhancer binding protein 1	3.32	7.62e-11	Nucleus	transcription regulator
HIVEP2	human immunodeficiency virus type I enhancer binding protein 2	9.28	1.47e-11	Nucleus	transcription regulator
HLF	HLF, PAR bZIP transcription factor	2.39	8.61e-10	Nucleus	transcription regulator
HM13	histocompatibility minor 13	-2.87	1.12e-09	Cytoplasm	peptidase
HMBOX1	homeobox containing 1	-2.59	4.07e-08	Nucleus	transcription regulator
HMG20A	high mobility group 20A	3.58	9.35e-09	Nucleus	transcription regulator
Hmga2-ps1	high mobility group AT-hook 2, pseudogene 1	-3.89	2.51e-08	Other	other
HMGCS1	3-hydroxy-3-methylglutaryl-CoA synthase 1	-3.6	4.14e-07	Cytoplasm	enzyme
HMOX1	heme oxygenase 1	3.02	0.0024	Cytoplasm	enzyme
HNRNPA0	heterogeneous nuclear ribonucleoprotein A0	-2.07	7e-06	Nucleus	other
HNRNPA2B1	heterogeneous nuclear ribonucleoprotein A2/B1	2.18	1e-06	Nucleus	other
HNRNPC	heterogeneous nuclear ribonucleoprotein C (C1/C2)	4.98	1.16e-10	Nucleus	other
HNRNPH1	heterogeneous nuclear ribonucleoprotein H1	2.76	1.4e-08	Nucleus	other
HNRNPH2	heterogeneous nuclear ribonucleoprotein H2	2.2	6.34e-07	Nucleus	other
HNRNPM	heterogeneous nuclear ribonucleoprotein M	2.02	1.3e-05	Nucleus	other
HNRNPUL1	heterogeneous nuclear ribonucleoprotein U like 1	-2.28	1.25e-08	Nucleus	other
HP	haptoglobin	-4.15	1.6e-05	Extracellular Space	peptidase
HPGD	15-hydroxyprostaglandin dehydrogenase	2.16	0.00202	Cytoplasm	enzyme
HPGDS	hematopoietic prostaglandin D synthase	3.21	1e-05	Cytoplasm	enzyme
HPSE	heparanase	-2.96	3.06e-09	Plasma Membrane	enzyme
HS6ST1	heparan sulfate 6-O-sulfotransferase 1	6.62	2e-06	Plasma Membrane	enzyme
HSBP1	heat shock factor binding protein 1	-4.21	4.9e-10	Nucleus	other
HSD17B7	hydroxysteroid 17-beta dehydrogenase 7	-3.91	6.72e-09	Cytoplasm	enzyme
HSD17B11	hydroxysteroid 17-beta dehydrogenase 11	-3.05	5.94e-08	Cytoplasm	enzyme
HSD17B12	hydroxysteroid 17-beta dehydrogenase 12	-4.07	4.69e-08	Cytoplasm	enzyme
HSP90AA1	heat shock protein 90 alpha family class A member 1	2.08	3e-06	Cytoplasm	enzyme
HSP90B1	heat shock protein 90 beta family member 1	-9.84	2.68e-10	Cytoplasm	other
HSPA1A/HSPA1B	heat shock protein family A (Hsp70) member 1A	6.82	2e-06	Cytoplasm	enzyme
Hspa1b	heat shock protein 1B	3.86	5.3e-07	Cytoplasm	other
HSPA1L	heat shock protein family A (Hsp70) member 1 like	2.83	3e-06	Cytoplasm	other
HSPA4L	heat shock protein family A (Hsp70) member 4 like	2.8	4e-06	Cytoplasm	other
HSPB1	heat shock protein family B (small) member 1	5.98	2.87e-07	Cytoplasm	other
HSPBAP1	HSPB1 associated protein 1	3.05	8.72e-11	Other	other
HSPH1	heat shock protein family H (Hsp110) member 1	15.92	4.63e-08	Cytoplasm	other
HTRA2	HtrA serine peptidase 2	2.48	3.37e-07	Cytoplasm	peptidase
HUS1	HUS1 checkpoint clamp component	-2.42	1.93e-08	Nucleus	kinase
HUWE1	HECT, UBA and WWE domain containing 1, E3 ubiquitin protein ligase	2.23	4e-08	Nucleus	transcription regulator
HYOU1	hypoxia up-regulated 1	-5.81	2.58e-13	Cytoplasm	other
IARS2	isoleucyl-tRNA synthetase 2, mitochondrial	-2.31	7.81e-07	Cytoplasm	enzyme
ICA1	islet cell autoantigen 1	-2.53	6.68e-08	Cytoplasm	other
ICAM2	intercellular adhesion molecule 2	-2.35	1.78e-07	Plasma Membrane	other
ICE2	interactor of little elongation complex ELL subunit 2	2.89	1.32e-10	Nucleus	other
ICOS	inducible T cell costimulator	2.77	1.2e-05	Plasma Membrane	transmembrane receptor
ICOSLG/LOC102723996	inducible T cell costimulator ligand	5.9	6.5e-05	Plasma Membrane	other
IDE	insulin degrading enzyme	-6.18	4.21e-09	Extracellular Space	peptidase
IDH1	isocitrate dehydrogenase (NADP(+)) 1, cytosolic	-8.57	8.2e-08	Cytoplasm	enzyme
IDH3A	isocitrate dehydrogenase 3 (NAD(+)) alpha	-2.86	4.6e-10	Cytoplasm	enzyme
IDH3G	isocitrate dehydrogenase 3 (NAD(+)) gamma	-2.1	1.27e-08	Cytoplasm	enzyme
IDI1	isopentenyl-diphosphate delta isomerase 1	-2.7	2e-06	Cytoplasm	enzyme
IDNK	IDNK, gluconokinase	-2.66	4.84e-08	Cytoplasm	other
IDS	iduronate 2-sulfatase	-3.17	2.47e-07	Cytoplasm	enzyme
IER2	immediate early response 2	16.08	5.41e-11	Cytoplasm	transcription regulator
IER3	immediate early response 3	2.82	4e-06	Cytoplasm	other
IER5	immediate early response 5	4.82	1.85e-07	Other	other
IER3IP1	immediate early response 3 interacting protein 1	-2.93	6.71e-08	Cytoplasm	other
IER5L	immediate early response 5 like	-2.36	8.2e-05	Other	other
Ifi27	interferon, alpha-inducible protein 27	3.92	2.7e-08	Cytoplasm	other
IFITM2	interferon induced transmembrane protein 2	-4	9.19e-08	Cytoplasm	other
IFNGR1	interferon gamma receptor 1	2.2	2e-06	Plasma Membrane	transmembrane receptor
IFRD1	interferon related developmental regulator 1	5.77	5.42e-10	Nucleus	other
IFT20	intraflagellar transport 20	-2.54	9.01e-09	Cytoplasm	other
IFT22	intraflagellar transport 22	-2.68	4.92e-08	Extracellular Space	other
IGF2R	insulin like growth factor 2 receptor	3.83	6.69e-09	Plasma Membrane	transmembrane receptor
IGFBP5	insulin like growth factor binding protein 5	-4.53	0.000136	Extracellular Space	other
Igkj3	immunoglobulin kappa joining 3	-2.08	0.00508	Other	other
Igkv4-57	immunoglobulin kappa variable 4-57	-2.13	0.000323	Other	other
Igkv4-59	immunoglobulin kappa variable 4-59	-2	0.00927	Other	other
Igkv5-43	immunoglobulin kappa chain variable 5-43	-2.88	0.000241	Other	other
IGSF6	immunoglobulin superfamily member 6	-9.07	2e-06	Plasma Membrane	transmembrane receptor
IKZF5	IKAROS family zinc finger 5	4.05	2.62e-10	Nucleus	transcription regulator
Il3	interleukin 3	2.25	0.000534	Extracellular Space	cytokine
IL13RA1	interleukin 13 receptor subunit alpha 1	-2.38	6.5e-05	Plasma Membrane	transmembrane receptor
IL13RA2	interleukin 13 receptor subunit alpha 2	4.7	8.04e-09	Plasma Membrane	transmembrane receptor
IL17RA	interleukin 17 receptor A	2.52	2e-06	Plasma Membrane	transmembrane receptor
IL17RC	interleukin 17 receptor C	-3.5	3.72e-09	Plasma Membrane	transmembrane receptor
IL1A	interleukin 1 alpha	-5.13	0.00139	Extracellular Space	cytokine
IL1B	interleukin 1 beta	-2.49	0.0109	Extracellular Space	cytokine
IL1R2	interleukin 1 receptor type 2	4.91	6.28e-08	Plasma Membrane	transmembrane receptor
IL1RL2	interleukin 1 receptor like 2	2.35	9e-06	Plasma Membrane	transmembrane receptor
IL23A	interleukin 23 subunit alpha	4.57	5e-06	Extracellular Space	cytokine
IL23R	interleukin 23 receptor	2.06	0.00103	Plasma Membrane	transmembrane receptor
IL6R	interleukin 6 receptor	4.3	3.88e-10	Plasma Membrane	transmembrane receptor
IL6ST	interleukin 6 signal transducer	2.98	2.41e-09	Plasma Membrane	transmembrane receptor
IL7R	interleukin 7 receptor	2.28	2e-06	Plasma Membrane	transmembrane receptor
ILF3	interleukin enhancer binding factor 3	3.78	5.83e-12	Nucleus	transcription regulator
IMMT	inner membrane mitochondrial protein	-3.92	2.66e-10	Cytoplasm	other
IMPACT	impact RWD domain protein	-2.36	7.05e-07	Cytoplasm	other
IMPAD1	inositol monophosphatase domain containing 1	-2.33	6.56e-08	Cytoplasm	enzyme
IMPDH2	inosine monophosphate dehydrogenase 2	-3.21	2.07e-07	Cytoplasm	enzyme
INAFM1	InaF motif containing 1	2.58	1.36e-07	Other	other
INF2	inverted formin, FH2 and WH2 domain containing	3.15	2.86e-07	Cytoplasm	other
ING3	inhibitor of growth family member 3	7.58	4.34e-11	Nucleus	other
INMT	indolethylamine N-methyltransferase	5.37	0.000164	Cytoplasm	enzyme
INO80	INO80 complex subunit	2.06	2e-06	Nucleus	enzyme
Ino80dos	INO80 complex subunit D, opposite strand	2.17	2e-06	Other	other
INPP4B	inositol polyphosphate-4-phosphatase type II B	2.18	2.62e-07	Cytoplasm	phosphatase
INSIG1	insulin induced gene 1	-2.72	2e-06	Cytoplasm	other
INTS4	integrator complex subunit 4	-2.07	3.27e-07	Nucleus	other
INTS6	integrator complex subunit 6	5.43	1.31e-11	Nucleus	enzyme
INTS9	integrator complex subunit 9	-2.29	7.64e-08	Nucleus	other
INTS10	integrator complex subunit 10	-2.25	8.02e-11	Nucleus	other
INTS13	integrator complex subunit 13	4.44	2.38e-07	Cytoplasm	other
IPO5	importin 5	2.17	3.37e-08	Nucleus	transporter
IPO7	importin 7	2.33	1.62e-09	Nucleus	transporter
IPO8	importin 8	-2.99	1.63e-11	Nucleus	transporter
IPO11	importin 11	-2.23	1.35e-07	Nucleus	transporter
IPPK	inositol-pentakisphosphate 2-kinase	2.03	1.3e-05	Cytoplasm	kinase
IQCB1	IQ motif containing B1	3.18	2.01e-08	Extracellular Space	other
IQGAP2	IQ motif containing GTPase activating protein 2	-2.41	1e-06	Cytoplasm	other
IQUB	IQ motif and ubiquitin domain containing	2.32	0.000552	Cytoplasm	other
IRAK2	interleukin 1 receptor associated kinase 2	2.34	9.92e-08	Plasma Membrane	kinase
IRAK1BP1	interleukin 1 receptor associated kinase 1 binding protein 1	2.48	2.1e-05	Other	other
IRF5	interferon regulatory factor 5	2.28	1.9e-05	Nucleus	transcription regulator
IRS2	insulin receptor substrate 2	6.02	3.11e-09	Cytoplasm	enzyme
ISOC1	isochorismatase domain containing 1	-6.43	4.4e-10	Cytoplasm	enzyme
IST1	IST1, ESCRT-III associated factor	2.75	3.71e-10	Cytoplasm	other
ITFG1	integrin alpha FG-GAP repeat containing 1	-2.5	1.44e-07	Plasma Membrane	other
ITGA8	integrin subunit alpha 8	2.79	0.00067	Plasma Membrane	other
ITGAM	integrin subunit alpha M	-6.3	2.14e-09	Plasma Membrane	transmembrane receptor
ITGAV	integrin subunit alpha V	2.82	1.8e-05	Plasma Membrane	transmembrane receptor
ITGAX	integrin subunit alpha X	-11.44	6.94e-09	Plasma Membrane	transmembrane receptor
ITGB3	integrin subunit beta 3	2.62	0.00586	Plasma Membrane	transmembrane receptor
ITGB6	integrin subunit beta 6	4.97	0.00081	Plasma Membrane	other
ITGB8	integrin subunit beta 8	2.25	0.000322	Plasma Membrane	other
ITIH4	inter-alpha-trypsin inhibitor heavy chain family member 4	2.37	0.00197	Extracellular Space	other
ITK	IL2 inducible T cell kinase	2.71	1.2e-05	Cytoplasm	kinase
ITM2B	integral membrane protein 2B	-3.51	5.99e-08	Plasma Membrane	other
ITPKC	inositol-trisphosphate 3-kinase C	4.72	9.27e-10	Cytoplasm	kinase
ITPR3	inositol 1,4,5-trisphosphate receptor type 3	2.18	6.39e-07	Cytoplasm	ion channel
ITPRIPL1	ITPRIP like 1	-2.66	8.6e-09	Other	other
IWS1	IWS1, SUPT6H interacting protein	5.08	2.02e-09	Nucleus	enzyme
JAG1	jagged 1	4.53	3.1e-05	Extracellular Space	growth factor
JAK1	Janus kinase 1	2.37	2.07e-08	Cytoplasm	kinase
JAK2	Janus kinase 2	2.01	3.92e-07	Cytoplasm	kinase
JAK3	Janus kinase 3	2.15	0.000218	Cytoplasm	kinase
JAM2	junctional adhesion molecule 2	-2.04	4.8e-05	Plasma Membrane	other
JAM3	junctional adhesion molecule 3	-2.38	8e-06	Plasma Membrane	other
JARID2	jumonji and AT-rich interaction domain containing 2	2.7	7.55e-08	Nucleus	transcription regulator
JCAD	junctional cadherin 5 associated	-11.38	1.07e-09	Plasma Membrane	other
JKAMP	JNK1/MAPK8 associated membrane protein	-2.43	2.39e-09	Cytoplasm	other
JMJD8	jumonji domain containing 8	-2.06	3.48e-07	Cytoplasm	other
JMJD1C	jumonji domain containing 1C	3.57	1.89e-11	Nucleus	enzyme
JMY	junction mediating and regulatory protein, p53 cofactor	2.82	4.14e-08	Nucleus	transcription regulator
JPT1	Jupiter microtubule associated homolog 1	-2.93	1e-06	Nucleus	other
JTB	jumping translocation breakpoint	-2.13	6.1e-07	Plasma Membrane	other
JUN	Jun proto-oncogene, AP-1 transcription factor subunit	6.33	2.29e-09	Nucleus	transcription regulator
JUNB	JunB proto-oncogene, AP-1 transcription factor subunit	3.08	3.78e-10	Nucleus	transcription regulator
JUP	junction plakoglobin	-2.43	2e-06	Plasma Membrane	other
KANK3	KN motif and ankyrin repeat domains 3	-2.76	3.3e-05	Cytoplasm	other
KANSL1L	KAT8 regulatory NSL complex subunit 1 like	6.15	1.04e-07	Other	other
KARS	lysyl-tRNA synthetase	-5.9	9.62e-09	Cytoplasm	enzyme
KAT5	lysine acetyltransferase 5	2.15	1.83e-08	Nucleus	transcription regulator
KAT14	lysine acetyltransferase 14	-2.35	1.15e-09	Nucleus	enzyme
KAT2A	lysine acetyltransferase 2A	-3.49	1.02e-09	Cytoplasm	enzyme
KAT2B	lysine acetyltransferase 2B	-3.08	1.59e-07	Nucleus	transcription regulator
KBTBD4	kelch repeat and BTB domain containing 4	-2.38	1e-06	Other	other
KBTBD7	kelch repeat and BTB domain containing 7	2.79	5.32e-07	Cytoplasm	other
KBTBD11	kelch repeat and BTB domain containing 11	-2.35	5e-06	Other	other
KCNE4	potassium voltage-gated channel subfamily E regulatory subunit 4	-2.42	0.000758	Plasma Membrane	ion channel
KCNJ2	potassium voltage-gated channel subfamily J member 2	-2.14	0.000252	Plasma Membrane	ion channel
KCNK5	potassium two pore domain channel subfamily K member 5	3.53	1.9e-05	Plasma Membrane	ion channel
KCNRG	potassium channel regulator	-2.09	1.7e-05	Cytoplasm	ion channel
KCTD3	potassium channel tetramerization domain containing 3	3.27	2.86e-09	Plasma Membrane	ion channel
KDELC1	KDEL motif containing 1	-2.48	1.01e-07	Cytoplasm	other
KDELR1	KDEL endoplasmic reticulum protein retention receptor 1	-2.25	1.7e-08	Cytoplasm	transporter
KDELR2	KDEL endoplasmic reticulum protein retention receptor 2	-4.1	4.41e-08	Cytoplasm	other
KDELR3	KDEL endoplasmic reticulum protein retention receptor 3	-3.07	1.39e-07	Cytoplasm	transporter
KDM3A	lysine demethylase 3A	2.62	3.24e-07	Nucleus	transcription regulator
KDM3B	lysine demethylase 3B	2.06	9.12e-08	Nucleus	enzyme
KDM5A	lysine demethylase 5A	3.04	3.47e-10	Nucleus	transcription regulator
KDM5B	lysine demethylase 5B	3.21	3.69e-10	Nucleus	transcription regulator
KDM5C	lysine demethylase 5C	2.72	1.98e-13	Nucleus	enzyme
KDM6A	lysine demethylase 6A	2.63	7.86e-10	Nucleus	enzyme
KDM6B	lysine demethylase 6B	11.56	1.86e-10	Extracellular Space	enzyme
KDR	kinase insert domain receptor	-5.78	9.46e-07	Plasma Membrane	kinase
KEAP1	kelch like ECH associated protein 1	-2.1	1.46e-08	Cytoplasm	transcription regulator
KIAA0100	KIAA0100	-6.25	6.73e-12	Extracellular Space	other
KIAA0355	KIAA0355	-3.63	1e-06	Extracellular Space	other
KIAA1191	KIAA1191	-3.53	1.15e-08	Cytoplasm	other
KIAA1217	KIAA1217	2.09	7.48e-09	Cytoplasm	other
KIAA1551	KIAA1551	9.73	5.18e-10	Other	other
KIAA2013	KIAA2013	-2.59	5e-06	Other	other
KIFAP3	kinesin associated protein 3	-3.34	9.06e-08	Cytoplasm	other
KIT	KIT proto-oncogene receptor tyrosine kinase	-7.62	7.21e-09	Plasma Membrane	transmembrane receptor
KITLG	KIT ligand	2.69	8.69e-07	Extracellular Space	growth factor
KLF5	Kruppel like factor 5	2.8	9.3e-05	Nucleus	transcription regulator
KLF6	Kruppel like factor 6	7.52	1.56e-11	Nucleus	transcription regulator
KLF7	Kruppel like factor 7	4.92	1e-06	Nucleus	transcription regulator
KLF9	Kruppel like factor 9	3.36	3.3e-05	Nucleus	transcription regulator
KLF10	Kruppel like factor 10	7.69	1.45e-08	Nucleus	transcription regulator
KLF11	Kruppel like factor 11	2.23	7e-06	Nucleus	transcription regulator
KLHDC3	kelch domain containing 3	-2.8	1.99e-10	Cytoplasm	other
KLHDC10	kelch domain containing 10	-2.1	1.13e-08	Nucleus	other
KLHL9	kelch like family member 9	3.15	3.47e-09	Cytoplasm	other
KLHL24	kelch like family member 24	3.74	6.2e-08	Plasma Membrane	other
KLK13	kallikrein related peptidase 13	-2.29	7.6e-05	Extracellular Space	peptidase
KLRC1	killer cell lectin like receptor C1	2.67	1.5e-05	Plasma Membrane	transmembrane receptor
KMT2A	lysine methyltransferase 2A	4.58	4.13e-08	Nucleus	transcription regulator
KMT2D	lysine methyltransferase 2D	-2.69	9.34e-09	Nucleus	transcription regulator
KNOP1	lysine rich nucleolar protein 1	-3.07	5.3e-09	Other	other
KPNA3	karyopherin subunit alpha 3	3.25	5.57e-07	Nucleus	transporter
KPNB1	karyopherin subunit beta 1	-5.36	1.16e-11	Nucleus	transporter
KRT7	keratin 7	-2.15	0.0005	Cytoplasm	other
KRT18	keratin 18	2.59	4.2e-05	Cytoplasm	other
KRT23	keratin 23	6.38	6.15e-08	Cytoplasm	other
KRT80	keratin 80	3.01	9e-06	Cytoplasm	other
KRTCAP2	keratinocyte associated protein 2	-3.81	3.04e-08	Plasma Membrane	enzyme
KSR1	kinase suppressor of ras 1	3.01	9.39e-10	Cytoplasm	kinase
Ktn1	kinectin 1	2.48	9.05e-09	Cytoplasm	other
KYNU	kynureninase	2.03	0.000285	Cytoplasm	enzyme
LACTB	lactamase beta	2.31	5e-06	Cytoplasm	peptidase
LAMA3	laminin subunit alpha 3	3.16	0.00108	Extracellular Space	other
LAMA4	laminin subunit alpha 4	-2.82	3e-06	Extracellular Space	enzyme
LAMA5	laminin subunit alpha 5	2.43	0.00012	Extracellular Space	other
LAMP1	lysosomal associated membrane protein 1	-2.08	5e-06	Plasma Membrane	other
LAMTOR3	late endosomal/lysosomal adaptor, MAPK and MTOR activator 3	4.29	1.31e-09	Cytoplasm	other
LAMTOR5	late endosomal/lysosomal adaptor, MAPK and MTOR activator 5	-2.7	3e-06	Cytoplasm	other
LAP3	leucine aminopeptidase 3	-3.08	2.26e-10	Cytoplasm	peptidase
LAPTM5	lysosomal protein transmembrane 5	-2.02	2e-06	Plasma Membrane	other
LAPTM4A	lysosomal protein transmembrane 4 alpha	-3	1.09e-07	Cytoplasm	other
LARP1	La ribonucleoprotein domain family member 1	-2.89	2.61e-10	Cytoplasm	translation regulator
LARP7	La ribonucleoprotein domain family member 7	2.32	7e-06	Nucleus	other
LAYN	layilin	-2.51	4.61e-07	Plasma Membrane	other
LBP	lipopolysaccharide binding protein	-4.23	4.1e-05	Plasma Membrane	transporter
LCAT	lecithin-cholesterol acyltransferase	2.02	1.1e-05	Extracellular Space	enzyme
LCN2	lipocalin 2	-6.46	0.000119	Extracellular Space	transporter
LDAH	lipid droplet associated hydrolase	-2.16	3e-06	Cytoplasm	enzyme
LDB2	LIM domain binding 2	-8.1	5.04e-08	Nucleus	transcription regulator
LDHA	lactate dehydrogenase A	-5.05	4e-06	Cytoplasm	enzyme
Ldha-ps	lactate dehydrogenase A, pseudogene	-2.16	0.000357	Other	other
Ldha-ps2	lactate dehydrogenase A, pseudogene 2	-5.28	6.7e-05	Other	other
LDHB	lactate dehydrogenase B	2.05	0.000122	Cytoplasm	enzyme
LEMD3	LEM domain containing 3	3.22	4.32e-10	Nucleus	other
LENG1	leukocyte receptor cluster member 1	-2.09	1.8e-05	Other	other
LEPR	leptin receptor	2.07	0.000378	Plasma Membrane	transmembrane receptor
LEPROT	leptin receptor overlapping transcript	-3.65	1.61e-09	Plasma Membrane	other
LEPROTL1	leptin receptor overlapping transcript like 1	-2.11	7e-06	Plasma Membrane	other
LETM2	leucine zipper and EF-hand containing transmembrane protein 2	2.32	1.88e-08	Other	other
LGI3	leucine rich repeat LGI family member 3	2.16	3.5e-05	Extracellular Space	other
LGMN	legumain	-2.3	1e-05	Cytoplasm	peptidase
LGSN	lengsin, lens protein with glutamine synthetase domain	4.17	9e-06	Plasma Membrane	enzyme
LILRB4	leukocyte immunoglobulin like receptor B4	3.22	1.8e-05	Plasma Membrane	other
LIMS2	LIM zinc finger domain containing 2	4.13	2.4e-05	Cytoplasm	other
LIPH	lipase H	7.56	1.16e-07	Extracellular Space	enzyme
LMAN1	lectin, mannose binding 1	-4.79	7.49e-11	Cytoplasm	other
LMBR1	limb development membrane protein 1	-2.9	3.06e-09	Plasma Membrane	transmembrane receptor
LMBRD1	LMBR1 domain containing 1	4.45	3.82e-11	Cytoplasm	enzyme
LMCD1	LIM and cysteine rich domains 1	-6.14	2e-06	Cytoplasm	transcription regulator
LMF2	lipase maturation factor 2	-2.91	1.07e-08	Other	other
LMNA	lamin A/C	2.6	8.47e-10	Nucleus	other
LMO2	LIM domain only 2	-2.49	2.45e-07	Nucleus	transcription regulator
LMO7	LIM domain 7	3.37	8.3e-05	Cytoplasm	enzyme
LONRF3	LON peptidase N-terminal domain and ring finger 3	6.88	1.29e-09	Other	other
LOXL4	lysyl oxidase like 4	5.35	8.04e-13	Extracellular Space	enzyme
LPAR3	lysophosphatidic acid receptor 3	8.45	2e-06	Plasma Membrane	G-protein coupled receptor
LPCAT3	lysophosphatidylcholine acyltransferase 3	-2.37	1.3e-09	Plasma Membrane	enzyme
LPIN1	lipin 1	5.16	1.67e-09	Nucleus	phosphatase
LPIN2	lipin 2	2.91	1.8e-05	Nucleus	phosphatase
LPP	LIM domain containing preferred translocation partner in lipoma	3.75	4.47e-07	Nucleus	other
LRG1	leucine rich alpha-2-glycoprotein 1	-2.27	1.3e-05	Extracellular Space	other
LRIG1	leucine rich repeats and immunoglobulin like domains 1	2.36	4.2e-05	Extracellular Space	other
LRP8	LDL receptor related protein 8	-2.15	1e-06	Plasma Membrane	transmembrane receptor
LRP10	LDL receptor related protein 10	-4.61	4.01e-08	Plasma Membrane	transmembrane receptor
LRRC34	leucine rich repeat containing 34	-2.03	0.000242	Other	other
LRRC40	leucine rich repeat containing 40	-2.36	2.88e-07	Nucleus	other
LRRC57	leucine rich repeat containing 57	-2.07	3.16e-08	Cytoplasm	other
LRRC59	leucine rich repeat containing 59	-3.6	1.22e-08	Cytoplasm	other
LRRC63	leucine rich repeat containing 63	15.87	6.47e-11	Other	transcription regulator
LRRCC1	leucine rich repeat and coiled-coil centrosomal protein 1	-2.31	5.29e-07	Nucleus	transporter
Lrrfip2	leucine rich repeat (in FLII) interacting protein 2	3.02	6.83e-08	Other	other
LRRK2	leucine rich repeat kinase 2	-2.09	0.000184	Cytoplasm	kinase
LSM6	LSM6 homolog, U6 small nuclear RNA and mRNA degradation associated	-2.11	7.95e-10	Nucleus	other
LSM7	LSM7 homolog, U6 small nuclear RNA and mRNA degradation associated	-3.51	5.06e-08	Nucleus	other
LTA4H	leukotriene A4 hydrolase	-2.58	1.17e-07	Cytoplasm	enzyme
LTB	lymphotoxin beta	3.15	4.4e-05	Extracellular Space	cytokine
LTBP1	latent transforming growth factor beta binding protein 1	2.57	0.000913	Extracellular Space	other
LTF	lactotransferrin	-8.26	0.000282	Extracellular Space	peptidase
LTV1	LTV1 ribosome biogenesis factor	6.99	1.02e-09	Other	other
LUM	lumican	-9.86	1.3e-08	Extracellular Space	other
LXN	latexin	-16.54	6.29e-10	Cytoplasm	other
LY96	lymphocyte antigen 96	2.12	0.000722	Plasma Membrane	transmembrane receptor
LYN	LYN proto-oncogene, Src family tyrosine kinase	-3.48	9.07e-10	Cytoplasm	kinase
Lypd2	Ly6/Plaur domain containing 2	2.1	4e-06	Cytoplasm	other
LYPLA2	lysophospholipase II	-2.42	6.02e-09	Cytoplasm	enzyme
LYVE1	lymphatic vessel endothelial hyaluronan receptor 1	-13.1	3.67e-08	Plasma Membrane	transmembrane receptor
LZTR1	leucine zipper like transcription regulator 1	-2.04	3.1e-09	Cytoplasm	transcription regulator
M6PR	mannose-6-phosphate receptor, cation dependent	-4.16	2.54e-07	Cytoplasm	transporter
MACC1	MACC1, MET transcriptional regulator	28.28	2.02e-10	Nucleus	transcription regulator
MAFF	MAF bZIP transcription factor F	7.84	9.97e-10	Nucleus	transcription regulator
MAGED1	MAGE family member D1	-4.91	1.83e-10	Plasma Membrane	transcription regulator
MAGI3	membrane associated guanylate kinase, WW and PDZ domain containing 3	3.98	1.92e-13	Cytoplasm	kinase
MAGT1	magnesium transporter 1	-6.27	7.6e-12	Plasma Membrane	enzyme
MAL	mal, T cell differentiation protein	-15.83	3e-06	Plasma Membrane	other
Maml2	mastermind like transcriptional coactivator 2	2.33	2e-08	Nucleus	transcription regulator
Mamld1	mastermind-like domain containing 1	2.89	3.29e-09	Other	other
MAN2A1	mannosidase alpha class 2A member 1	-4.78	7.14e-10	Cytoplasm	enzyme
MAN2A2	mannosidase alpha class 2A member 2	2.27	1e-06	Cytoplasm	enzyme
MAN2B1	mannosidase alpha class 2B member 1	-2.04	2.6e-07	Cytoplasm	enzyme
MAN2B2	mannosidase alpha class 2B member 2	-2.02	3.1e-08	Cytoplasm	enzyme
MANBA	mannosidase beta	2.01	2e-06	Cytoplasm	enzyme
MANEA	mannosidase endo-alpha	-3.23	2.22e-09	Cytoplasm	enzyme
MANSC1	MANSC domain containing 1	-2.06	9e-08	Other	other
MAP7	microtubule associated protein 7	2.46	9.05e-08	Cytoplasm	other
MAP1B	microtubule associated protein 1B	-2.31	4.4e-07	Cytoplasm	other
MAP2K3	mitogen-activated protein kinase kinase 3	6.81	7.99e-12	Cytoplasm	kinase
MAP2K4	mitogen-activated protein kinase kinase 4	2.2	1e-06	Cytoplasm	kinase
Map2k3os	mitogen-activated protein kinase kinase 3, opposite strand	8.4	1.6e-09	Other	other
MAP3K1	mitogen-activated protein kinase kinase kinase 1	2.16	7.23e-07	Cytoplasm	kinase
MAP3K2	mitogen-activated protein kinase kinase kinase 2	2.52	1.33e-07	Cytoplasm	kinase
MAP3K3	mitogen-activated protein kinase kinase kinase 3	-2.44	1.23e-07	Cytoplasm	kinase
MAP3K5	mitogen-activated protein kinase kinase kinase 5	2.55	1.55e-07	Cytoplasm	kinase
MAP3K13	mitogen-activated protein kinase kinase kinase 13	2.18	2.35e-07	Cytoplasm	kinase
MAP3K14	mitogen-activated protein kinase kinase kinase 14	3.45	6.49e-10	Cytoplasm	kinase
MAP3K20	mitogen-activated protein kinase kinase kinase 20	-2.66	4.99e-09	Cytoplasm	kinase
MAP4K3	mitogen-activated protein kinase kinase kinase kinase 3	-2.69	4.4e-08	Other	kinase
MAP4K4	mitogen-activated protein kinase kinase kinase kinase 4	2.86	5.75e-08	Cytoplasm	kinase
MAP7D3	MAP7 domain containing 3	2.23	3.92e-07	Cytoplasm	other
MAPK3	mitogen-activated protein kinase 3	-6.46	1.72e-13	Cytoplasm	kinase
MAPK9	mitogen-activated protein kinase 9	-4.79	3.14e-10	Cytoplasm	kinase
MAPK13	mitogen-activated protein kinase 13	-3.22	7e-06	Cytoplasm	kinase
MAPK14	mitogen-activated protein kinase 14	-2.28	1.36e-07	Cytoplasm	kinase
MARCH7	membrane associated ring-CH-type finger 7	3.4	3.19e-09	Extracellular Space	other
Marcks	myristoylated alanine rich protein kinase C substrate	2.22	2e-06	Plasma Membrane	other
MARK4	microtubule affinity regulating kinase 4	-2.05	1.33e-07	Cytoplasm	kinase
MAT2A	methionine adenosyltransferase 2A	-3	3.09e-10	Cytoplasm	enzyme
MAX	MYC associated factor X	-2.27	1e-06	Nucleus	transcription regulator
MBD1	methyl-CpG binding domain protein 1	2.09	1.3e-05	Nucleus	transcription regulator
MBD2	methyl-CpG binding domain protein 2	-3.16	1.79e-08	Nucleus	transcription regulator
MBOAT1	membrane bound O-acyltransferase domain containing 1	2.77	0.00045	Cytoplasm	enzyme
MCAM	melanoma cell adhesion molecule	-8.1	8.35e-07	Plasma Membrane	other
MCC	MCC, WNT signaling pathway regulator	5.02	9.62e-07	Cytoplasm	other
MCFD2	multiple coagulation factor deficiency 2	-2.03	1.1e-05	Cytoplasm	other
MCM6	minichromosome maintenance complex component 6	-2.65	4.8e-05	Nucleus	enzyme
MCM10	minichromosome maintenance 10 replication initiation factor	2.69	3.48e-07	Nucleus	other
MCTP2	multiple C2 and transmembrane domain containing 2	2.88	1.96e-07	Other	other
MDC1	mediator of DNA damage checkpoint 1	-2.03	1e-06	Nucleus	other
MDH2	malate dehydrogenase 2	-2.32	2.02e-09	Cytoplasm	enzyme
MDM2	MDM2 proto-oncogene	2.78	1.05e-10	Nucleus	transcription regulator
MDN1	midasin AAA ATPase 1	2.1	1.28e-08	Nucleus	other
Mdrl	mitochondrial dynamic related lncRNA	2.09	1.1e-05	Other	other
ME3	malic enzyme 3	2.19	5e-06	Cytoplasm	enzyme
MED7	mediator complex subunit 7	2.43	5.38e-07	Nucleus	transcription regulator
MED13	mediator complex subunit 13	2.41	1.72e-07	Nucleus	transcription regulator
MED13L	mediator complex subunit 13 like	2.53	2.35e-10	Nucleus	other
MEF2A	myocyte enhancer factor 2A	2.05	6e-06	Nucleus	transcription regulator
MEF2C	myocyte enhancer factor 2C	-2.16	9.86e-07	Nucleus	transcription regulator
MEOX1	mesenchyme homeobox 1	-2.64	9.9e-05	Nucleus	transcription regulator
METTL9	methyltransferase like 9	-3.21	2.38e-08	Other	other
METTL16	methyltransferase like 16	2.12	1.4e-10	Nucleus	enzyme
METTL2A	methyltransferase like 2A	6.79	1.54e-07	Other	enzyme
MFAP1	microfibril associated protein 1	2.67	1.09e-10	Extracellular Space	other
MFAP3	microfibril associated protein 3	-3.3	1.69e-11	Extracellular Space	other
MFAP5	microfibril associated protein 5	-2	2.9e-05	Extracellular Space	other
MFSD10	major facilitator superfamily domain containing 10	-2.24	2.14e-07	Other	transporter
MFSD14B	major facilitator superfamily domain containing 14B	-2.13	7.16e-10	Other	other
MGA	MGA, MAX dimerization protein	2.1	1.4e-07	Nucleus	transcription regulator
MGAT2	mannosyl (alpha-1,6-)-glycoprotein beta-1,2-N-acetylglucosaminyltransferase	-4.44	1e-06	Cytoplasm	enzyme
MGAT5	alpha-1,6-mannosylglycoprotein 6-beta-N-acetylglucosaminyltransferase	-2.52	2e-06	Cytoplasm	enzyme
MGAT4B	alpha-1,3-mannosyl-glycoprotein 4-beta-N-acetylglucosaminyltransferase B	-3.86	3.2e-05	Cytoplasm	enzyme
MGP	matrix Gla protein	-4.11	0.000115	Extracellular Space	other
MGRN1	mahogunin ring finger 1	2.74	3.9e-07	Cytoplasm	enzyme
MGST1	microsomal glutathione S-transferase 1	-3	2e-05	Cytoplasm	enzyme
Mia2	melanoma inhibitory activity 2	-2.55	2.27e-08	Cytoplasm	other
MIB1	mindbomb E3 ubiquitin protein ligase 1	-2.04	6.36e-09	Cytoplasm	enzyme
MICAL2	microtubule associated monooxygenase, calponin and LIM domain containing 2	2.14	3.9e-05	Cytoplasm	enzyme
MIER3	MIER family member 3	2.23	5.67e-10	Nucleus	transcription regulator
MIF	macrophage migration inhibitory factor	-15.37	1.72e-10	Extracellular Space	cytokine
Mif-ps3	macrophage migration inhibitory factor, pseudogene 3	-12.26	2.37e-08	Other	other
Milr1	mast cell immunoglobulin like receptor 1	-2.11	2e-06	Plasma Membrane	other
MIPEP	mitochondrial intermediate peptidase	-3.06	1.1e-05	Cytoplasm	peptidase
Mir682	microRNA 682	-4.07	1e-06	Cytoplasm	microRNA
Mir1931	microRNA 1931	-2.38	1.1e-05	Cytoplasm	microRNA
Mir1938	microRNA 1938	8.44	5.26e-07	Cytoplasm	microRNA
Mir6244	microRNA 6244	3.4	9.8e-05	Other	microRNA
Mir7008	microRNA 7008	3.78	3.77e-07	Other	microRNA
Mir7022	microRNA 7022	2.2	3.8e-05	Other	microRNA
Mir7061	microRNA 7061	-2.83	3.1e-05	Other	microRNA
Mir7663	microRNA 7663	-2.11	2.6e-05	Other	microRNA
mir-1	microRNA 206	-2.54	2.4e-05	Cytoplasm	microRNA
mir-10	microRNA 100	-2.84	0.0014	Cytoplasm	microRNA
mir-29	microRNA 29a	-2.15	0.0305	Cytoplasm	microRNA
mir-126	microRNA 126	-2.23	0.000244	Cytoplasm	microRNA
mir-146	microRNA 146a	2.78	4.04e-07	Cytoplasm	microRNA
mir-340	microRNA 340	-2.04	0.00196	Cytoplasm	microRNA
mir-692	microRNA 692-2	-3.65	1e-06	Other	microRNA
mir-703	microRNA 703	-2.24	0.000325	Cytoplasm	microRNA
MIS18A	MIS18 kinetochore protein A	-2.1	2.11e-07	Nucleus	other
MKI67	marker of proliferation Ki-67	2.84	0.00012	Nucleus	other
MKRN2	makorin ring finger protein 2	-2.22	1.39e-09	Other	other
MLEC	malectin	-2.9	1.24e-07	Plasma Membrane	other
MLF2	myeloid leukemia factor 2	-2.46	7.72e-08	Nucleus	other
MLX	MLX, MAX dimerization protein	-2.52	6.85e-09	Nucleus	transcription regulator
MMAA	methylmalonic aciduria (cobalamin deficiency) cblA type	2.27	5e-06	Cytoplasm	enzyme
MMP3	matrix metallopeptidase 3	-57.61	0.000407	Extracellular Space	peptidase
MMP10	matrix metallopeptidase 10	-90.53	2.46e-08	Extracellular Space	peptidase
MMP19	matrix metallopeptidase 19	-2.29	0.0202	Extracellular Space	peptidase
MMP25	matrix metallopeptidase 25	2.32	1.9e-05	Plasma Membrane	peptidase
MMRN2	multimerin 2	-4.02	3.34e-08	Extracellular Space	other
MOB3A	MOB kinase activator 3A	2.08	1e-06	Other	other
MOB3C	MOB kinase activator 3C	3.82	2e-06	Other	other
MOCS2	molybdenum cofactor synthesis 2	-2.01	2.17e-07	Cytoplasm	enzyme
MOSPD1	motile sperm domain containing 1	-4.26	4.7e-07	Other	other
MOSPD2	motile sperm domain containing 2	3.26	1.55e-07	Plasma Membrane	other
MPEG1	macrophage expressed 1	-7.77	3.2e-07	Cytoplasm	other
MPHOSPH8	M-phase phosphoprotein 8	2.27	4e-06	Nucleus	transcription regulator
MPHOSPH10	M-phase phosphoprotein 10	2.18	3e-06	Nucleus	other
MPP1	membrane palmitoylated protein 1	-2.79	6.91e-07	Plasma Membrane	kinase
MPP5	membrane palmitoylated protein 5	4.55	1.7e-09	Plasma Membrane	kinase
MRC2	mannose receptor C type 2	6.58	2.06e-11	Plasma Membrane	transmembrane receptor
MRE11	MRE11 homolog, double strand break repair nuclease	-2.01	1.97e-07	Nucleus	enzyme
MREG	melanoregulin	3.22	1.15e-07	Cytoplasm	other
MRPL2	mitochondrial ribosomal protein L2	-2.53	1e-06	Extracellular Space	other
MRPL13	mitochondrial ribosomal protein L13	-2.29	6.91e-09	Cytoplasm	other
MRPL15	mitochondrial ribosomal protein L15	-2.5	7.39e-07	Cytoplasm	other
MRPL22	mitochondrial ribosomal protein L22	-2.03	6.78e-07	Cytoplasm	other
MRPL30	mitochondrial ribosomal protein L30	-3.41	1.92e-10	Cytoplasm	other
MRPL35	mitochondrial ribosomal protein L35	-2.13	3.75e-07	Cytoplasm	other
MRPL37	mitochondrial ribosomal protein L37	-2.16	8.74e-07	Cytoplasm	enzyme
MRPL42	mitochondrial ribosomal protein L42	-6.82	8.1e-10	Cytoplasm	other
MRPL43	mitochondrial ribosomal protein L43	-2.07	1.1e-05	Cytoplasm	translation regulator
Mrpl23-ps1	mitichondrial ribosomal protein L23, pseudogene 1	-2.56	6.79e-07	Other	other
MRPS18C	mitochondrial ribosomal protein S18C	-2.12	2e-06	Cytoplasm	other
MRS2	MRS2, magnesium transporter	-2.94	2.12e-08	Cytoplasm	transporter
MS4A8	membrane spanning 4-domains A8	-2.48	2e-06	Plasma Membrane	other
MSANTD4	Myb/SANT DNA binding domain containing 4 with coiled-coils	-2.58	1.1e-05	Nucleus	other
MSH5	mutS homolog 5	2.6	7.03e-07	Nucleus	enzyme
MSL3	MSL complex subunit 3	-2.1	3.84e-10	Nucleus	transcription regulator
MSMO1	methylsterol monooxygenase 1	-2.19	6e-06	Cytoplasm	enzyme
MSN	moesin	-2.07	3e-06	Plasma Membrane	other
MSR1	macrophage scavenger receptor 1	-6.18	2.71e-07	Plasma Membrane	transmembrane receptor
MST1R	macrophage stimulating 1 receptor	2.64	2.6e-05	Plasma Membrane	kinase
MTAP	methylthioadenosine phosphorylase	-2	3.1e-08	Nucleus	enzyme
MTBP	MDM2 binding protein	-2.75	3.9e-08	Cytoplasm	other
MTCH1	mitochondrial carrier 1	-2.19	1.72e-07	Cytoplasm	other
MTFMT	mitochondrial methionyl-tRNA formyltransferase	-2.24	1.37e-07	Cytoplasm	enzyme
MTFR2	mitochondrial fission regulator 2	2.03	0.000211	Cytoplasm	other
MTHFD2	methylenetetrahydrofolate dehydrogenase (NADP+ dependent) 2, methenyltetrahydrofolate cyclohydrolase	-4.74	0.000197	Cytoplasm	enzyme
MTHFD2L	methylenetetrahydrofolate dehydrogenase (NADP+ dependent) 2 like	-2.52	1.81e-09	Cytoplasm	enzyme
MTMR1	myotubularin related protein 1	3.47	6.64e-08	Cytoplasm	phosphatase
MTMR2	myotubularin related protein 2	-2.26	4.06e-11	Cytoplasm	phosphatase
MTMR7	myotubularin related protein 7	2.98	1.7e-05	Cytoplasm	phosphatase
MTMR9	myotubularin related protein 9	-4.94	3.14e-08	Cytoplasm	phosphatase
MTMR10	myotubularin related protein 10	2.01	0.00173	Cytoplasm	other
MTMR14	myotubularin related protein 14	3.3	7e-06	Cytoplasm	phosphatase
MTPN	myotrophin	-2.66	5.04e-08	Nucleus	transcription regulator
MTREX	Mtr4 exosome RNA helicase	2.04	2.46e-08	Nucleus	other
MTTP	microsomal triglyceride transfer protein	2.95	2.87e-09	Cytoplasm	transporter
Muc4	mucin 4	-2.91	3.2e-05	Plasma Membrane	other
MUM1L1	MUM1 like 1	6.42	9.39e-09	Cytoplasm	other
MUT	methylmalonyl-CoA mutase	-2.4	1e-06	Cytoplasm	enzyme
MVB12A	multivesicular body subunit 12A	-2.4	1.16e-09	Cytoplasm	other
MYADM	myeloid associated differentiation marker	-2.49	2.3e-05	Nucleus	other
MYC	MYC proto-oncogene, bHLH transcription factor	7.35	1.33e-11	Nucleus	transcription regulator
MYH11	myosin heavy chain 11	2.03	2.2e-05	Cytoplasm	other
MYL9	myosin light chain 9	2.03	0.00124	Cytoplasm	other
MYNN	myoneurin	2.18	3.53e-08	Nucleus	transcription regulator
MYO1C	myosin IC	2.99	1.26e-07	Cytoplasm	enzyme
MYO1D	myosin ID	-4.95	5.09e-07	Cytoplasm	enzyme
MYO1E	myosin IE	5.35	7.01e-09	Cytoplasm	enzyme
MYOF	myoferlin	2.12	4.5e-05	Nucleus	other
MYOM1	myomesin 1	3.94	5.84e-07	Cytoplasm	other
NAA15	N(alpha)-acetyltransferase 15, NatA auxiliary subunit	2.06	6e-09	Nucleus	transcription regulator
NAAA	N-acylethanolamine acid amidase	-2.89	1e-06	Cytoplasm	enzyme
NABP1	nucleic acid binding protein 1	3.24	1.03e-07	Nucleus	other
NACC1	nucleus accumbens associated 1	-3.22	5.93e-07	Nucleus	transcription regulator
NAIF1	nuclear apoptosis inducing factor 1	2.65	1.25e-07	Nucleus	other
NAIP	NLR family apoptosis inhibitory protein	-2.83	1.26e-08	Cytoplasm	other
Naip1 (includes others)	NLR family, apoptosis inhibitory protein 1	-2.14	1e-06	Cytoplasm	other
NAP1L1	nucleosome assembly protein 1 like 1	-3.51	1.41e-09	Nucleus	other
NAT1	N-acetyltransferase 1	-2.98	6.22e-08	Cytoplasm	enzyme
NAV2	neuron navigator 2	2.46	1.4e-05	Nucleus	other
NAXE	NAD(P)HX epimerase	-2.48	5.56e-08	Extracellular Space	enzyme
NBEAL1	neurobeachin like 1	2.98	1.5e-05	Other	other
NBN	nibrin	3.61	3.76e-07	Nucleus	other
NBR1	NBR1, autophagy cargo receptor	2.27	3e-05	Cytoplasm	other
NCEH1	neutral cholesterol ester hydrolase 1	-2.06	2e-06	Plasma Membrane	enzyme
NCKAP5	NCK associated protein 5	4.53	7.66e-08	Other	other
NCLN	nicalin	-2.3	2.43e-08	Cytoplasm	peptidase
NCSTN	nicastrin	-2.29	6.91e-08	Plasma Membrane	peptidase
NDC1	NDC1 transmembrane nucleoporin	-3.12	1.22e-09	Nucleus	other
NDN	necdin, MAGE family member	-2.15	4e-06	Nucleus	transcription regulator
NDRG3	NDRG family member 3	-2	1.01e-08	Cytoplasm	other
NDUFA3	NADH:ubiquinone oxidoreductase subunit A3	-2.34	1.26e-09	Cytoplasm	enzyme
NDUFA4	NDUFA4, mitochondrial complex associated	-7.31	6.1e-11	Cytoplasm	enzyme
NDUFA8	NADH:ubiquinone oxidoreductase subunit A8	-4.51	6.82e-09	Cytoplasm	enzyme
NDUFB6	NADH:ubiquinone oxidoreductase subunit B6	-2.18	4e-06	Cytoplasm	enzyme
NDUFB9	NADH:ubiquinone oxidoreductase subunit B9	-2.26	1.36e-08	Cytoplasm	enzyme
NDUFC2	NADH:ubiquinone oxidoreductase subunit C2	-3.36	4.81e-08	Cytoplasm	enzyme
NDUFS6	NADH:ubiquinone oxidoreductase subunit S6	-2.68	8.4e-07	Cytoplasm	enzyme
NDUFS8	NADH:ubiquinone oxidoreductase core subunit S8	-4.52	5.26e-09	Cytoplasm	enzyme
NDUFV3	NADH:ubiquinone oxidoreductase subunit V3	-2.14	1.07e-07	Cytoplasm	enzyme
Nebl	nebulette	2.51	0.00144	Cytoplasm	other
NEDD1	neural precursor cell expressed, developmentally down-regulated 1	-2.33	6e-06	Cytoplasm	other
Nedd4	neural precursor cell expressed, developmentally down-regulated 4	-3	5.25e-07	Cytoplasm	enzyme
NEDD8	neural precursor cell expressed, developmentally down-regulated 8	-4.4	4.29e-10	Nucleus	enzyme
NEDD9	neural precursor cell expressed, developmentally down-regulated 9	3.49	3.11e-09	Nucleus	other
NEDD4L	neural precursor cell expressed, developmentally down-regulated 4-like, E3 ubiquitin protein ligase	4.94	6.97e-08	Cytoplasm	enzyme
NEK6	NIMA related kinase 6	2.74	5.87e-07	Nucleus	kinase
NEO1	neogenin 1	5.59	3e-06	Plasma Membrane	transcription regulator
NF1	neurofibromin 1	2.45	8.41e-08	Cytoplasm	other
NFAT5	nuclear factor of activated T cells 5	5.13	8.35e-09	Nucleus	transcription regulator
NFATC1	nuclear factor of activated T cells 1	3.34	7.75e-11	Nucleus	transcription regulator
NFATC3	nuclear factor of activated T cells 3	-2.35	1.75e-08	Nucleus	transcription regulator
NFE2L1	nuclear factor, erythroid 2 like 1	-2.54	1.32e-08	Nucleus	transcription regulator
NFE2L2	nuclear factor, erythroid 2 like 2	3.43	2.51e-08	Nucleus	transcription regulator
NFKB1	nuclear factor kappa B subunit 1	3.29	5.1e-09	Nucleus	transcription regulator
NFKB2	nuclear factor kappa B subunit 2	10.66	1.44e-09	Nucleus	transcription regulator
NFKBIB	NFKB inhibitor beta	8.09	4.5e-09	Nucleus	transcription regulator
NFKBID	NFKB inhibitor delta	2.53	6.8e-08	Nucleus	transcription regulator
NFKBIE	NFKB inhibitor epsilon	6.53	3.38e-07	Nucleus	transcription regulator
NFS1	NFS1, cysteine desulfurase	-2.74	8.72e-10	Cytoplasm	enzyme
NFX1	nuclear transcription factor, X-box binding 1	2.02	2.11e-08	Nucleus	transcription regulator
NFYC	nuclear transcription factor Y subunit gamma	2.15	2.43e-08	Nucleus	transcription regulator
NGF	nerve growth factor	3.45	0.000446	Extracellular Space	growth factor
NGLY1	N-glycanase 1	3.45	6.17e-08	Cytoplasm	enzyme
NID1	nidogen 1	-6.13	3.87e-09	Extracellular Space	other
NIN	ninein	-2.28	4.83e-08	Cytoplasm	other
NINJ1	ninjurin 1	2.08	1.2e-05	Plasma Membrane	other
NIPAL1	NIPA like domain containing 1	9.94	3e-06	Other	other
NIPSNAP3A	nipsnap homolog 3A	-3.08	6.31e-12	Nucleus	other
NIT2	nitrilase family member 2	-2.24	5e-06	Cytoplasm	enzyme
NKAIN1	sodium/potassium transporting ATPase interacting 1	-2.21	8e-05	Plasma Membrane	other
NKAPD1	NKAP domain containing 1	2.04	5.77e-09	Other	other
NLGN2	neuroligin 2	-2	4.8e-05	Plasma Membrane	enzyme
NLRP3	NLR family pyrin domain containing 3	2.5	0.0086	Cytoplasm	other
NME2	NME/NM23 nucleoside diphosphate kinase 2	-3.89	3.94e-09	Nucleus	kinase
NME1-NME2	NME1-NME2 readthrough	-5.68	3.02e-10	Cytoplasm	other
NMT2	N-myristoyltransferase 2	2.34	7.94e-07	Cytoplasm	enzyme
NOA1	nitric oxide associated 1	-2.07	1.2e-05	Cytoplasm	other
NOCT	nocturnin	18.21	1.88e-09	Nucleus	transcription regulator
NOD1	nucleotide binding oligomerization domain containing 1	-3.5	6.63e-07	Cytoplasm	other
NOD2	nucleotide binding oligomerization domain containing 2	4.35	1.2e-07	Cytoplasm	other
NOMO1 (includes others)	NODAL modulator 1	-3.2	4.9e-09	Plasma Membrane	other
NONO	non-POU domain containing octamer binding	-3.71	1.62e-11	Nucleus	transcription regulator
NOP14	NOP14 nucleolar protein	2.17	8.13e-07	Nucleus	other
NOP16	NOP16 nucleolar protein	-2.04	5e-06	Nucleus	other
NOP58	NOP58 ribonucleoprotein	2.86	2.3e-09	Nucleus	enzyme
NOS3	nitric oxide synthase 3	-2.02	4.53e-07	Cytoplasm	enzyme
NOSTRIN	nitric oxide synthase trafficking	-2.96	3.9e-05	Cytoplasm	transcription regulator
NOV	nephroblastoma overexpressed	30.8	5.12e-12	Extracellular Space	growth factor
NOX1	NADPH oxidase 1	2.72	3.46e-07	Cytoplasm	enzyme
NOX4	NADPH oxidase 4	2.23	0.00144	Cytoplasm	enzyme
NPAS2	neuronal PAS domain protein 2	2.18	3e-06	Nucleus	transcription regulator
NPEPL1	aminopeptidase like 1	-2.33	1.98e-08	Nucleus	peptidase
NPFFR2	neuropeptide FF receptor 2	2.05	0.000144	Plasma Membrane	G-protein coupled receptor
NPM3	nucleophosmin/nucleoplasmin 3	-2.67	2.06e-07	Nucleus	other
Npm3-ps1	nucleoplasmin 3, pseudogene 1	-2.45	3.8e-05	Other	other
Nppb	natriuretic peptide type B	10.66	3.5e-05	Other	other
NPR3	natriuretic peptide receptor 3	-6.42	1.4e-05	Plasma Membrane	G-protein coupled receptor
NQO1	NAD(P)H quinone dehydrogenase 1	-8.74	2.96e-07	Cytoplasm	enzyme
NR1D1	nuclear receptor subfamily 1 group D member 1	45.48	7.45e-12	Nucleus	ligand-dependent nuclear receptor
NR1D2	nuclear receptor subfamily 1 group D member 2	10.07	3.12e-11	Nucleus	ligand-dependent nuclear receptor
NR4A1	nuclear receptor subfamily 4 group A member 1	7.9	5.55e-07	Nucleus	ligand-dependent nuclear receptor
NR4A2	nuclear receptor subfamily 4 group A member 2	3.71	9.55e-10	Nucleus	ligand-dependent nuclear receptor
NR4A3	nuclear receptor subfamily 4 group A member 3	12.1	7.16e-10	Nucleus	ligand-dependent nuclear receptor
NR6A1	nuclear receptor subfamily 6 group A member 1	3.79	2e-06	Nucleus	ligand-dependent nuclear receptor
NRBF2	nuclear receptor binding factor 2	2.01	3e-06	Nucleus	transcription regulator
NRBP1	nuclear receptor binding protein 1	-2.31	1.4e-09	Nucleus	kinase
NRDC	nardilysin convertase	-2.18	7.41e-11	Cytoplasm	peptidase
Nrg1	neuregulin 1	18.84	8.13e-09	Plasma Membrane	other
NSA2	NSA2, ribosome biogenesis homolog	-2.22	5.41e-08	Nucleus	other
NSDHL	NAD(P) dependent steroid dehydrogenase-like	-3.28	2.08e-07	Cytoplasm	enzyme
NSFL1C	NSFL1 cofactor	-2.06	3.24e-07	Cytoplasm	other
NSG1	neuronal vesicle trafficking associated 1	-3.49	1.39e-08	Cytoplasm	other
NSUN6	NOP2/Sun RNA methyltransferase family member 6	2.07	1.06e-07	Cytoplasm	enzyme
NT5C2	5'-nucleotidase, cytosolic II	2.23	1e-05	Cytoplasm	phosphatase
NT5C3B	5'-nucleotidase, cytosolic IIIB	-2.31	2.55e-08	Cytoplasm	phosphatase
NT5E	5'-nucleotidase ecto	-2.19	0.00207	Plasma Membrane	phosphatase
NTAN1	N-terminal asparagine amidase	-2.52	7.41e-09	Nucleus	enzyme
NUAK1	NUAK family kinase 1	2.24	6.12e-08	Nucleus	kinase
NUAK2	NUAK family kinase 2	2.79	2.5e-07	Other	kinase
NUDCD2	NudC domain containing 2	-2.11	3.86e-08	Cytoplasm	other
NUDCD3	NudC domain containing 3	-2.18	9.44e-08	Cytoplasm	other
NUDT2	nudix hydrolase 2	-2.17	0.000135	Plasma Membrane	phosphatase
NUDT5	nudix hydrolase 5	-2.57	7.76e-08	Cytoplasm	phosphatase
NUP43	nucleoporin 43	-3.03	5.92e-10	Nucleus	transporter
NUP50	nucleoporin 50	2.24	2.87e-08	Nucleus	transporter
NUP54	nucleoporin 54	2.35	2.81e-08	Nucleus	other
NUP93	nucleoporin 93	-2.34	4.43e-10	Nucleus	other
NUP98	nucleoporin 98	4.19	2.93e-08	Nucleus	transporter
NUP107	nucleoporin 107	-2.19	2.79e-07	Nucleus	other
NUP133	nucleoporin 133	-2.47	1.77e-09	Nucleus	other
NUP155	nucleoporin 155	-2.93	7.19e-10	Nucleus	transporter
NUP205	nucleoporin 205	-2.44	4.14e-08	Nucleus	other
NUP210	nucleoporin 210	-3.6	3.65e-08	Nucleus	transporter
Nup62cl	nucleoporin 62 C-terminal like	2.9	1.59e-08	Other	other
NUS1	NUS1, dehydrodolichyl diphosphate synthase subunit	-4.52	1.95e-08	Cytoplasm	enzyme
NUTF2	nuclear transport factor 2	-2.32	1.92e-08	Nucleus	transporter
NXN	nucleoredoxin	-2	1.55e-07	Nucleus	enzyme
Oacyl	O-acyltransferase like	2.04	4.4e-11	Other	other
OAF	out at first homolog	3.26	4e-06	Cytoplasm	other
ODF2L	outer dense fiber of sperm tails 2 like	2.45	0.000113	Cytoplasm	other
OGA	O-GlcNAcase	2.41	6.88e-10	Cytoplasm	enzyme
OGFRL1	opioid growth factor receptor like 1	-2.83	4.56e-07	Other	other
OGN	osteoglycin	3.95	0.00392	Extracellular Space	growth factor
OGT	O-linked N-acetylglucosamine (GlcNAc) transferase	-2.41	3.81e-07	Cytoplasm	enzyme
OLA1	Obg like ATPase 1	-3.98	4.35e-10	Cytoplasm	enzyme
Olfr920	olfactory receptor 920	2.82	6.14e-07	Plasma Membrane	G-protein coupled receptor
OLR1	oxidized low density lipoprotein receptor 1	-2.71	1.2e-05	Plasma Membrane	transmembrane receptor
OPTN	optineurin	3.69	2.45e-10	Cytoplasm	other
ORAI3	ORAI calcium release-activated calcium modulator 3	-3.8	2.68e-07	Other	other
ORMDL2	ORMDL sphingolipid biosynthesis regulator 2	-2.16	3e-06	Cytoplasm	other
OS9	OS9, endoplasmic reticulum lectin	-2.24	1.28e-08	Nucleus	other
OSBP2	oxysterol binding protein 2	3.29	1.1e-05	Cytoplasm	other
OSBPL3	oxysterol binding protein like 3	3.45	3.38e-07	Cytoplasm	transporter
OSGIN1	oxidative stress induced growth inhibitor 1	2.9	0.000194	Other	growth factor
OSR1	odd-skipped related transciption factor 1	2.06	4e-06	Nucleus	kinase
Ost4	oligosaccharyltransferase complex subunit 4 (non-catalytic)	-2.14	9.3e-05	Other	other
OSTC	oligosaccharyltransferase complex non-catalytic subunit	-14.88	7.37e-10	Cytoplasm	enzyme
OSTF1	osteoclast stimulating factor 1	-3.51	3.9e-09	Nucleus	transcription regulator
OTC	ornithine carbamoyltransferase	4.66	7.9e-05	Cytoplasm	enzyme
OTOGL	otogelin like	2.05	6e-06	Other	other
OTUD1	OTU deubiquitinase 1	2.28	5.9e-08	Other	peptidase
OTUD6B	OTU domain containing 6B	-2.72	5.22e-07	Other	other
OXA1L	OXA1L, mitochondrial inner membrane protein	-2.53	2.06e-09	Cytoplasm	enzyme
OXNAD1	oxidoreductase NAD binding domain containing 1	3.27	4.96e-09	Cytoplasm	transporter
P2RX1	purinergic receptor P2X 1	2.48	2.03e-07	Plasma Membrane	ion channel
P2RX5	purinergic receptor P2X 5	3.14	2e-06	Plasma Membrane	ion channel
P2RX7	purinergic receptor P2X 7	3.11	3e-06	Plasma Membrane	ion channel
P2RY2	purinergic receptor P2Y2	-2.24	1e-06	Plasma Membrane	G-protein coupled receptor
P2RY6	pyrimidinergic receptor P2Y6	-2.55	2e-06	Plasma Membrane	G-protein coupled receptor
P2RY10	P2Y receptor family member 10	2.54	1e-06	Plasma Membrane	G-protein coupled receptor
P2RY12	purinergic receptor P2Y12	2.1	3.9e-05	Plasma Membrane	G-protein coupled receptor
P4HB	prolyl 4-hydroxylase subunit beta	-12.12	3.49e-13	Cytoplasm	enzyme
PA2G4	proliferation-associated 2G4	-4.76	2.26e-07	Nucleus	transcription regulator
PACS2	phosphofurin acidic cluster sorting protein 2	-2.5	1.61e-08	Cytoplasm	other
PACSIN2	protein kinase C and casein kinase substrate in neurons 2	-2.03	1e-06	Cytoplasm	transporter
PAICS	phosphoribosylaminoimidazole carboxylase and phosphoribosylaminoimidazolesuccinocarboxamide synthase	-2.13	3.58e-09	Cytoplasm	enzyme
PAK1	p21 (RAC1) activated kinase 1	2.18	4.85e-08	Cytoplasm	kinase
PALLD	palladin, cytoskeletal associated protein	2.75	4.48e-08	Plasma Membrane	other
PAMR1	peptidase domain containing associated with muscle regeneration 1	4.6	2.3e-05	Extracellular Space	peptidase
PAN2	poly(A) specific ribonuclease subunit PAN2	3.9	9.76e-11	Cytoplasm	peptidase
PAPOLB	poly(A) polymerase beta	5.43	5.05e-08	Nucleus	enzyme
PAPSS1	3'-phosphoadenosine 5'-phosphosulfate synthase 1	-2.15	1.99e-08	Cytoplasm	enzyme
PAPSS2	3'-phosphoadenosine 5'-phosphosulfate synthase 2	6.11	6e-06	Cytoplasm	enzyme
PARP3	poly(ADP-ribose) polymerase family member 3	2.6	3.61e-07	Nucleus	enzyme
PARP16	poly(ADP-ribose) polymerase family member 16	5.38	2.33e-10	Cytoplasm	enzyme
PATJ	PATJ, crumbs cell polarity complex component	2.12	1.4e-05	Plasma Membrane	other
PATL1	PAT1 homolog 1, processing body mRNA decay factor	7.28	6.4e-10	Cytoplasm	translation regulator
PAWR	pro-apoptotic WT1 regulator	2.51	1.55e-07	Nucleus	transcription regulator
PBDC1	polysaccharide biosynthesis domain containing 1	3.58	1.19e-07	Other	other
PBX1	PBX homeobox 1	2.64	0.000229	Nucleus	transcription regulator
PBX4	PBX homeobox 4	2.39	4.9e-05	Nucleus	transcription regulator
PCDH19	protocadherin 19	-2.13	0.00199	Extracellular Space	other
Pcdhb14	protocadherin beta 14	-2.17	0.000172	Other	other
PCDHB16	protocadherin beta 16	-2	0.000112	Other	other
PCF11	PCF11, cleavage and polyadenylation factor subunit	8.36	1.01e-08	Nucleus	other
PCGF3	polycomb group ring finger 3	-3.04	2.06e-10	Nucleus	other
PCK2	phosphoenolpyruvate carboxykinase 2, mitochondrial	-2.7	1.45e-10	Cytoplasm	kinase
PCM1	pericentriolar material 1	2.19	4.72e-08	Cytoplasm	other
PCOLCE2	procollagen C-endopeptidase enhancer 2	3.28	0.00682	Extracellular Space	other
PCSK2	proprotein convertase subtilisin/kexin type 2	4.95	3.7e-05	Extracellular Space	peptidase
PCYOX1	prenylcysteine oxidase 1	-2.42	2e-06	Cytoplasm	enzyme
PCYOX1L	prenylcysteine oxidase 1 like	2.61	1.06e-07	Other	other
PDCD1	programmed cell death 1	2.02	6.9e-05	Plasma Membrane	phosphatase
PDCD5	programmed cell death 5	-6.42	5.36e-09	Nucleus	other
PDE4A	phosphodiesterase 4A	3.06	4.11e-07	Cytoplasm	enzyme
Pde4d	phosphodiesterase 4D, cAMP specific	2.45	2.07e-08	Cytoplasm	enzyme
PDE6D	phosphodiesterase 6D	2.54	3.16e-07	Cytoplasm	enzyme
PDGFB	platelet derived growth factor subunit B	2.19	0.000158	Extracellular Space	growth factor
PDGFRB	platelet derived growth factor receptor beta	-5.04	9.37e-07	Plasma Membrane	kinase
PDHA1	pyruvate dehydrogenase E1 alpha 1 subunit	-2.5	4.71e-08	Cytoplasm	enzyme
PDIA3	protein disulfide isomerase family A member 3	-10.95	1.32e-11	Cytoplasm	peptidase
PDIA4	protein disulfide isomerase family A member 4	-19.66	2.67e-11	Cytoplasm	enzyme
PDIA5	protein disulfide isomerase family A member 5	-2.96	2.07e-09	Cytoplasm	enzyme
PDIA6	protein disulfide isomerase family A member 6	-3.65	2.29e-09	Cytoplasm	enzyme
PDK4	pyruvate dehydrogenase kinase 4	12.25	0.000173	Cytoplasm	kinase
PDLIM1	PDZ and LIM domain 1	-2.23	4e-06	Cytoplasm	transcription regulator
PDLIM7	PDZ and LIM domain 7	4.98	1.45e-09	Cytoplasm	other
[truncated: 1,216 more rows]
