# Supplementary material for: Transcriptomic Analysis Reveals Priming of The Host Antiviral Interferon Signaling Pathway by Bronchobini® Resulting in Balanced Immune Response to Rhinovirus Infection in Mouse Lung Tissue Slices
Source: Int J Mol Sci. 2019 May 7;20(9):2242. doi: 10.3390/ijms20092242 (PMC6540047; doi:10.3390/ijms20092242)
Supplement: Supplementary file 1 [file ijms-20-02242-s001.zip › TABLE S4_Canonical_ Activation IRF by PRRs in RV_compare with others.xls]

## Sheet: Tabelle1
		BRO vs Med (uninfected)		RV vs Med		RV + BRO vs RV untreated		RV + BRO vs Med (uninfected)
Symbol	Entrez Gene Name	Expr Fold Change	Expr p-value	Expr Fold Change	Expr p-value	Expr Fold Change	Expr p-value	Expr Fold Change	Expr p-value	Location	Type(s)
ADAR	adenosine deaminase, RNA specific	2.61	2.7e-05	4.09	3.4e-09	-1.27	0.0723	3.22	6.16e-08	Nucleus	enzyme
CD40	CD40 molecule	8.2	8.79e-08	7.77	1.17e-07	1.4	0.165	10.92	1.18e-11	Plasma Membrane	transmembrane receptor
DDX58	DExD/H-box helicase 58	10.22	7.31e-09	10.37	1.51e-10	1.23	0.206	12.7	6e-12	Cytoplasm	enzyme
DHX58	DExH-box helicase 58	3.85	6e-06	17.85	1.16e-12	-3.65	6.9e-05	4.9	3.03e-07	Cytoplasm	enzyme
IFIH1	interferon induced with helicase C domain 1	9.84	2.86e-08	22.51	3.04e-12	-1.66	0.00353	13.53	2.79e-11	Nucleus	enzyme
IFIT2	interferon induced protein with tetratricopeptide repeats 2	8.18	7.85e-09	149.56	2.34e-12	-8.61	3.9e-05	17.37	1.27e-07	Cytoplasm	other
IFNB1	interferon beta 1	2.61	1e-05	9.34	9.83e-08	-3.74	1.2e-05	2.5	1.44e-06	Extracellular Space	cytokine
IL6	interleukin 6	4.55	6e-05	15.56	5e-05	-1.68	0.0833	9.26	3.42e-07	Extracellular Space	cytokine
IRF7	interferon regulatory factor 7	3.95	0.000408	53.52	5.71e-11	-9.38	2.31e-07	5.71	2.42e-07	Nucleus	transcription regulator
IRF9	interferon regulatory factor 9	6.31	6.11e-12	3.91	2.21e-11	1.95	0.000365	7.65	2.41e-10	Nucleus	transcription regulator
ISG15	ISG15 ubiquitin-like modifier	3.83	8.27e-07	10.29	1.89e-12	-1.91	0.000395	5.39	3.08e-09	Extracellular Space	other
NFKBIA	NFKB inhibitor alpha	7.38	3.37e-07	2.11	0.00156	3.52	5.07e-07	7.44	2.89e-09	Cytoplasm	transcription regulator
STAT1	signal transducer and activator of transcription 1	4.28	5.6e-05	33.58	7.67e-12	-5.82	3.36e-07	5.76	3.69e-08	Nucleus	transcription regulator
STAT2	signal transducer and activator of transcription 2	4.14	1.3e-07	13.87	2.29e-10	-2.53	5.8e-05	5.49	2.34e-08	Nucleus	transcription regulator
TNF	tumor necrosis factor	6.78	0.000332	4.05	0.000109	2.6	0.00296	10.54	7.72e-07	Extracellular Space	cytokine
ZBP1	Z-DNA binding protein 1	3.23	1.11e-07	31.74	2.3e-12	-4.78	0.000222	6.64	2.53e-06	Cytoplasm	other
* DEGs generated from IPA Canonical Pathways "IRF activation of PRR receptors by virus" filtered for "RV vs Med" comparison; cut off filter Fold Change < -2 or > 2; Anova P-value < 0.05.
