# Supplementary material for: Transcriptomic Analysis Reveals Priming of The Host Antiviral Interferon Signaling Pathway by Bronchobini® Resulting in Balanced Immune Response to Rhinovirus Infection in Mouse Lung Tissue Slices
Source: Int J Mol Sci. 2019 May 7;20(9):2242. doi: 10.3390/ijms20092242 (PMC6540047; doi:10.3390/ijms20092242)
Supplement: Supplementary file 1 [file ijms-20-02242-s001.zip › TABLE S5_Canonical_Activation IRF by PRRs in BRO_compare with others.xls]

## Sheet: Sheet0
		BRO vs Med (uninfected)		RV vs Med		RV+BRO vs RV untreated		RV +BRO vs Med (uninfected)
Symbol	Entrez Gene Name	Expr Fold Change	Expr p-value	Expr Fold Change	Expr p-value	Expr Fold Change	Expr p-value	Expr Fold Change	Expr p-value	Location	Type(s)
ADAR	adenosine deaminase, RNA specific	2.61	2.7e-05	4.09	3.4e-09	-1.27	0.0723	3.22	6.16e-08	Nucleus	enzyme
CD40	CD40 molecule	8.2	8.79e-08	7.77	1.17e-07	1.4	0.165	10.92	1.18e-11	Plasma Membrane	transmembrane receptor
DDX58	DExD/H-box helicase 58	10.22	7.31e-09	10.37	1.51e-10	1.23	0.206	12.7	6e-12	Cytoplasm	enzyme
DHX58	DExH-box helicase 58	3.85	6e-06	17.85	1.16e-12	-3.65	6.9e-05	4.9	3.03e-07	Cytoplasm	enzyme
IFIH1	interferon induced with helicase C domain 1	9.84	2.86e-08	22.51	3.04e-12	-1.66	0.00353	13.53	2.79e-11	Nucleus	enzyme
IFIT2	interferon induced protein with tetratricopeptide repeats 2	8.18	7.85e-09	149.56	2.34e-12	-8.61	3.9e-05	17.37	1.27e-07	Cytoplasm	other
IFNB1	interferon beta 1	2.61	1e-05	9.34	9.83e-08	-3.74	1.2e-05	2.5	1.44e-06	Extracellular Space	cytokine
IL6	interleukin 6	4.55	6e-05	15.56	5e-05	-1.68	0.0833	9.26	3.42e-07	Extracellular Space	cytokine
IRF7	interferon regulatory factor 7	3.95	0.000408	53.52	5.71e-11	-9.38	2.31e-07	5.71	2.42e-07	Nucleus	transcription regulator
IRF9	interferon regulatory factor 9	6.31	6.11e-12	3.91	2.21e-11	1.95	0.000365	7.65	2.41e-10	Nucleus	transcription regulator
ISG15	ISG15 ubiquitin-like modifier	3.83	8.27e-07	10.29	1.89e-12	-1.91	0.000395	5.39	3.08e-09	Extracellular Space	other
JUN	Jun proto-oncogene, AP-1 transcription factor subunit	8.49	1.85e-10	1.37	0.0709	6.33	2.29e-09	8.69	3.43e-13	Nucleus	transcription regulator
MAPK9	mitogen-activated protein kinase 9	-3.69	1.19e-07	1.12	0.403	-4.79	3.14e-10	-4.28	1.44e-12	Cytoplasm	kinase
MAVS	mitochondrial antiviral signaling protein	-2.23	2e-06	-1.33	0.0056	-1.74	7e-06	-2.31	1.02e-08	Cytoplasm	other
NFKB1	nuclear factor kappa B subunit 1	3.7	3.05e-08	1.25	0.0336	3.29	5.1e-09	4.11	6.74e-11	Nucleus	transcription regulator
NFKB2	nuclear factor kappa B subunit 2	11.46	1.1e-08	1.21	0.0793	10.66	1.44e-09	12.88	5.04e-12	Nucleus	transcription regulator
NFKBIA	NFKB inhibitor alpha	7.38	3.37e-07	2.11	0.00156	3.52	5.07e-07	7.44	2.89e-09	Cytoplasm	transcription regulator
NFKBIB	NFKB inhibitor beta	12.01	2.16e-07	1.37	0.0441	8.09	4.5e-09	11.08	7.67e-13	Nucleus	transcription regulator
NFKBID	NFKB inhibitor delta	2.62	1.37e-08	1.1	0.107	2.53	6.8e-08	2.77	4.79e-10	Nucleus	transcription regulator
NFKBIE	NFKB inhibitor epsilon	13.91	2e-06	1.84	0.0017	6.53	3.38e-07	12.03	2.69e-11	Nucleus	transcription regulator
PPIB	peptidylprolyl isomerase B	-9.22	2.22e-10	-1.18	0.0235	-7.97	1.12e-10	-9.43	4.14e-15	Cytoplasm	enzyme
RELA	RELA proto-oncogene, NF-kB subunit	4.33	1.08e-07	1.01	0.915	4.16	7.54e-08	4.2	3.48e-10	Nucleus	transcription regulator
STAT1	signal transducer and activator of transcription 1	4.28	5.6e-05	33.58	7.67e-12	-5.82	3.36e-07	5.76	3.69e-08	Nucleus	transcription regulator
STAT2	signal transducer and activator of transcription 2	4.14	1.3e-07	13.87	2.29e-10	-2.53	5.8e-05	5.49	2.34e-08	Nucleus	transcription regulator
TANK	TRAF family member associated NFKB activator	8.05	1.32e-10	1.29	0.00243	5.97	4.16e-12	7.67	7.83e-14	Cytoplasm	other
TBK1	TANK binding kinase 1	5.7	1.28e-09	1.86	3e-06	3.26	1.67e-08	6.07	1.52e-12	Cytoplasm	kinase
TNF	tumor necrosis factor	6.78	0.000332	4.05	0.000109	2.6	0.00296	10.54	7.72e-07	Extracellular Space	cytokine
TRAF6	TNF receptor associated factor 6	2.23	2e-05	1.13	0.233	1.95	1.96e-07	2.2	1.11e-07	Cytoplasm	enzyme
ZBP1	Z-DNA binding protein 1	3.23	1.11e-07	31.74	2.3e-12	-4.78	0.000222	6.64	2.53e-06	Cytoplasm	other
* DEGs generated from IPA Canonical Pathways "IRF activation of PRR receptors by virus" filtered for "BRO vs Med" comparison; cut off filter Fold Change < -2 or > 2; Anova P-value < 0.05.
