# Supplementary material for: Transcriptomic Analysis Reveals Priming of The Host Antiviral Interferon Signaling Pathway by Bronchobini® Resulting in Balanced Immune Response to Rhinovirus Infection in Mouse Lung Tissue Slices
Source: Int J Mol Sci. 2019 May 7;20(9):2242. doi: 10.3390/ijms20092242 (PMC6540047; doi:10.3390/ijms20092242)
Supplement: Supplementary file 1 [file ijms-20-02242-s001.zip › TABLE S6_Upstream_NFkB complex in BRO_compare with others.xls]

## Sheet: Sheet0
		BRO vs Med (uninfected)		RV vs Med		RV+BRO vs RV untreated		RV+BRO vs Med (uninfected)
Symbol	Entrez Gene Name	Expr Fold Change	Expr p-value	Expr Fold Change	Expr p-value	Expr Fold Change	Expr p-value	Expr Fold Change	Expr p-value	Location	Family
ABCB1	ATP binding cassette subfamily B member 1	6.83	4.11e-10	1.14	0.70299	5.81	1.48e-09	6.59	5.53e-11	Plasma Membrane	transporter
ADORA2B	adenosine A2b receptor	-2.01	2e-06	-1.22	0.10791	-1.62	3.8e-05	-1.98	2.12e-07	Plasma Membrane	G-protein coupled receptor
AHR	aryl hydrocarbon receptor	2.94	0.00864	-1.45	0.043543	4.77	5e-06	3.3	8.14e-06	Nucleus	ligand-dependent nuclear receptor
AQP1	aquaporin 1 (Colton blood group)	-9.69	8.67e-07	-2.08	0.015382	-4.05	0.001746	-8.44	6.01e-07	Plasma Membrane	transporter
ATP2A2	ATPase sarcoplasmic/endoplasmic reticulum Ca2+ transporting 2	-2.18	4.5e-05	-1.05	0.71816	-2.25	4.4e-05	-2.36	4.01e-06	Cytoplasm	transporter
BAK1	BCL2 antagonist/killer 1	-3.46	1.65e-08	1.39	0.017018	-5.13	2.6e-08	-3.7	4.51e-10	Cytoplasm	other
BAX	BCL2 associated X, apoptosis regulator	-3.49	1e-06	-1.12	0.394916	-2.77	1.9e-05	-3.1	7.09e-08	Cytoplasm	transporter
BCL2A1	BCL2 related protein A1	-3.73	0.000251	-1.35	0.150744	-2.43	0.000795	-3.24	2.2e-05	Cytoplasm	other
BIRC2	baculoviral IAP repeat containing 2	3.49	4.57e-07	1.48	0.000266	2.16	4e-06	3.19	5.48e-09	Cytoplasm	enzyme
BIRC3	baculoviral IAP repeat containing 3	8.31	6.45e-12	1.68	2.3e-05	4.75	6.06e-12	7.96	5.03e-14	Cytoplasm	enzyme
C3	complement C3	8.39	6e-05	1.19	0.268993	7.53	1.4e-05	8.97	5.74e-08	Extracellular Space	peptidase
CCKAR	cholecystokinin A receptor	-2.46	0.001625	-1.64	0.058451	-1.42	6.4e-05	-2.32	0.0004	Plasma Membrane	G-protein coupled receptor
CCL17	C-C motif chemokine ligand 17	-3.3	0.002789	-1.13	0.870512	-2.35	0.010396	-2.65	0.0029	Extracellular Space	cytokine
CCL20	C-C motif chemokine ligand 20	12.53	0.002547	1.16	0.048785	31.09	0.00014	35.98	2.26e-07	Extracellular Space	cytokine
CCL3L3	C-C motif chemokine ligand 3 like 3	-2.29	0.015578	2.78	0.170151	-3.31	0.005129	-1.19	0.0815	Extracellular Space	cytokine
CCL5	C-C motif chemokine ligand 5	15.25	0.000204	34.23	1.2e-05	-1.5	0.512316	22.88	1.67e-06	Extracellular Space	cytokine
CCND1	cyclin D1	-2.17	0.000168	-1.01	0.345611	-2.01	0.000801	-2.03	1.84e-05	Nucleus	transcription regulator
CD40	CD40 molecule	8.2	8.79e-08	7.77	1.17e-07	1.4	0.165264	10.92	1.18e-11	Plasma Membrane	transmembrane receptor
CD69	CD69 molecule	2.84	8.2e-05	5.99	1e-06	-1.52	0.021456	3.93	4.88e-08	Plasma Membrane	transmembrane receptor
CD83	CD83 molecule	17.33	8.95e-07	1.57	0.012451	18.7	6.98e-08	29.3	1.18e-10	Plasma Membrane	transmembrane receptor
CDKN1A	cyclin dependent kinase inhibitor 1A	2.68	1.62e-07	1.5	0.001842	1.72	0.000306	2.59	1.26e-07	Nucleus	kinase
CFLAR	CASP8 and FADD like apoptosis regulator	10.75	9.43e-08	2.71	3e-06	4.26	8.11e-07	11.52	7e-12	Cytoplasm	other
CFTR	cystic fibrosis transmembrane conductance regulator	39.62	2.45e-09	-1.04	0.534423	45.39	1.59e-09	43.57	5.22e-12	Plasma Membrane	ion channel
CLIP2	CAP-Gly domain containing linker protein 2	-3.31	3.72e-10	-1.33	0.001355	-2.33	2.58e-08	-3.1	1.05e-10	Cytoplasm	transcription regulator
CLU	clusterin	-3.01	0.00087	-1.22	0.780134	-2.89	0.00052	-3.52	2.02e-06	Cytoplasm	other
CSF2	colony stimulating factor 2	16.36	6e-06	6.83	0.000243	3.78	0.000218	25.8	1.95e-08	Extracellular Space	cytokine
CTGF	connective tissue growth factor	7.32	2.93e-07	1.32	0.046364	5.18	3.68e-07	6.83	1.68e-08	Extracellular Space	growth factor
CX3CL1	C-X3-C motif chemokine ligand 1	2.2	0.001101	1.49	0.001819	1.3	0.032856	1.94	3.7e-05	Extracellular Space	cytokine
CXCL10	C-X-C motif chemokine ligand 10	18.94	4.95e-09	178.71	1.4e-11	-6.27	7.89e-07	28.51	4.74e-11	Extracellular Space	cytokine
CXCL12	C-X-C motif chemokine ligand 12	-4.3	6.18e-07	1.33	0.112294	-5.06	5.8e-07	-3.8	1.82e-10	Extracellular Space	cytokine
CXCL3	C-X-C motif chemokine ligand 3	14.61	0.000464	8.59	0.013781	2.36	0.021683	20.26	1.59e-05	Extracellular Space	cytokine
CXCL6	C-X-C motif chemokine ligand 6	-4.5	9.1e-05	2.07	0.230179	-9.07	2.4e-05	-4.37	1.27e-05	Extracellular Space	cytokine
Cxcl9	chemokine (C-X-C motif) ligand 9	4.61	1.8e-05	68.3	6e-06	-7.86	0.002558	8.69	4.4e-08	Extracellular Space	cytokine
CXCR4	C-X-C motif chemokine receptor 4	-16.75	7.29e-07	1.17	0.710563	-16.7	9.35e-08	-14.24	1.32e-08	Plasma Membrane	G-protein coupled receptor
CYBB	cytochrome b-245 beta chain	-20.2	3.4e-05	2.22	0.252828	-20.71	1.6e-05	-9.32	2.22e-05	Cytoplasm	enzyme
CYLD	CYLD lysine 63 deubiquitinase	5.48	2.84e-11	1.1	0.042083	4.72	8.87e-12	5.2	4.61e-13	Nucleus	transcription regulator
DAD1	defender against cell death 1	-2.07	0.000312	-1.23	0.000518	-1.91	3.8e-05	-2.34	3.02e-07	Cytoplasm	other
DAXX	death domain associated protein	2.02	2.5e-05	11.35	8.49e-10	-4.03	3.9e-05	2.82	3.02e-06	Nucleus	transcription regulator
DBP	D-box binding PAR bZIP transcription factor	19.64	2.55e-08	1.02	0.58136	18.67	4.6e-12	19.07	2.17e-15	Nucleus	transcription regulator
DDIT3	DNA damage inducible transcript 3	4.78	1e-06	1.36	0.095546	3.77	3.2e-05	5.14	1.55e-07	Nucleus	transcription regulator
DVL3	dishevelled segment polarity protein 3	-2	2.59e-07	-1.26	0.016696	-1.63	4e-06	-2.04	4.44e-08	Cytoplasm	other
EDN1	endothelin 1	5.17	5e-06	1.12	0.263466	4.06	7e-06	4.56	5.54e-09	Extracellular Space	cytokine
EDNRB	endothelin receptor type B	-4.45	2.5e-05	-2.17	0.047408	-1.96	0.001031	-4.24	1.28e-06	Plasma Membrane	G-protein coupled receptor
EGR1	early growth response 1	15.97	8.31e-08	6.74	1e-06	3.01	7e-06	20.32	1.78e-14	Nucleus	transcription regulator
EHF	ETS homologous factor	6.16	2.4e-05	1.2	0.11462	5.54	1e-06	6.62	2.16e-09	Nucleus	transcription regulator
F3	coagulation factor III, tissue factor	8.94	2e-05	1.28	0.787218	9.8	3.8e-05	12.57	2.89e-07	Plasma Membrane	transmembrane receptor
FABP5	fatty acid binding protein 5	-2.09	2e-05	-1.27	0.010079	-1.33	0.028814	-1.69	0.0002	Cytoplasm	transporter
FAS	Fas cell surface death receptor	32.32	5.68e-12	1.8	2.1e-05	13.84	4.8e-08	24.91	1.75e-11	Plasma Membrane	transmembrane receptor
FN1	fibronectin 1	2.25	0.023643	-2.05	0.041101	5.1	0.000981	2.49	0.0167	Extracellular Space	enzyme
FUCA1	alpha-L-fucosidase 1	-6.96	9.77e-12	-1.19	0.093025	-5.88	1.12e-09	-6.98	6.89e-13	Cytoplasm	enzyme
GBP2	guanylate binding protein 2	16.1	2.1e-08	50.62	8.15e-12	-1.94	0.000217	26.13	4.68e-13	Cytoplasm	enzyme
GLA	galactosidase alpha	2.07	2.2e-05	-1.08	0.205098	2.3	9e-06	2.13	9.07e-06	Cytoplasm	enzyme
GPR34	G protein-coupled receptor 34	2.35	7e-06	1.05	0.461079	2.56	2e-06	2.69	7.66e-08	Plasma Membrane	G-protein coupled receptor
HIP1	huntingtin interacting protein 1	-3.7	3.13e-09	-1.6	0.000112	-2.32	5e-06	-3.72	1.66e-11	Cytoplasm	other
HLA-A	major histocompatibility complex, class I, A	2.7	5e-05	3.15	1.52e-07	-1.28	0.040826	3.16	7.44e-07	Plasma Membrane	other
HSPA1L	heat shock protein family A (Hsp70) member 1 like	2.12	0.00073	1.05	0.77402	2.83	3e-06	2.97	3.65e-07	Cytoplasm	other
HSPB1	heat shock protein family B (small) member 1	4.62	0.00085	-1.23	0.314684	5.98	2.87e-07	4.87	1.67e-05	Cytoplasm	other
ICAM1	intercellular adhesion molecule 1	19.84	1.22e-08	2.25	0.001411	7.66	2.83e-08	17.22	8.89e-13	Plasma Membrane	transmembrane receptor
ICOS	inducible T cell costimulator	3.6	1e-06	1.03	0.200877	2.77	1.2e-05	2.85	1.88e-07	Plasma Membrane	transmembrane receptor
IER3	immediate early response 3	5.08	6.5e-05	1.96	0.005706	2.82	4e-06	5.53	2.97e-10	Cytoplasm	other
IFNB1	interferon beta 1	2.61	1e-05	9.34	9.83e-08	-3.74	1.2e-05	2.5	1.44e-06	Extracellular Space	cytokine
IL13RA2	interleukin 13 receptor subunit alpha 2	4.65	7e-06	1.13	0.910592	4.7	8.04e-09	5.33	3.98e-10	Plasma Membrane	transmembrane receptor
IL15	interleukin 15	12.56	1e-06	7.11	4.59e-08	1.94	0.016177	13.79	4.95e-11	Extracellular Space	cytokine
IL15RA	interleukin 15 receptor subunit alpha	8.34	2.71e-10	2.77	4.46e-08	2.84	5.64e-08	7.86	1.61e-14	Plasma Membrane	transmembrane receptor
IL23A	interleukin 23 subunit alpha	3.5	1.94e-07	1.07	0.792873	4.57	5e-06	4.89	3.59e-07	Extracellular Space	cytokine
IL24	interleukin 24	-4.92	0.001947	-1.09	0.591143	-1.82	0.015375	-1.98	0.0032	Extracellular Space	cytokine
IL6	interleukin 6	4.55	6e-05	15.56	5e-05	-1.68	0.083258	9.26	3.42e-07	Extracellular Space	cytokine
IRF1	interferon regulatory factor 1	21.81	1.61e-11	10.06	1.08e-07	2.39	0.001214	24.01	1.18e-15	Nucleus	transcription regulator
IRF7	interferon regulatory factor 7	3.95	0.000408	53.52	5.71e-11	-9.38	2.31e-07	5.71	2.42e-07	Nucleus	transcription regulator
ITGAM	integrin subunit alpha M	-7.76	3.57e-07	-1.22	0.114921	-6.3	2.14e-09	-7.67	9.99e-09	Plasma Membrane	transmembrane receptor
ITGAV	integrin subunit alpha V	2.27	0.000631	-1.18	0.209154	2.82	1.8e-05	2.38	8.36e-06	Plasma Membrane	transmembrane receptor
ITGB8	integrin subunit beta 8	2.55	4.3e-05	-1	0.553019	2.25	0.000322	2.24	8.65e-08	Plasma Membrane	other
JAG1	jagged 1	2.05	0.003006	-1.67	3.18e-07	4.53	3.1e-05	2.71	0.0002	Extracellular Space	growth factor
JUNB	JunB proto-oncogene, AP-1 transcription factor subunit	4.37	7.54e-09	1.44	0.000111	3.08	3.78e-10	4.43	1.51e-11	Nucleus	transcription regulator
KIT	KIT proto-oncogene receptor tyrosine kinase	-9.83	2.83e-09	-1.51	0.007629	-7.62	7.21e-09	-11.48	2.25e-12	Plasma Membrane	transmembrane receptor
LCN2	lipocalin 2	-3.04	0.004116	2.02	0.152458	-6.46	0.000119	-3.2	0.0014	Extracellular Space	transporter
LIF	LIF, interleukin 6 family cytokine	7.37	3e-06	3.41	0.000855	2.86	0.001602	9.76	1.93e-12	Extracellular Space	cytokine
LTB	lymphotoxin beta	4.37	2.86e-07	1.42	0.006189	3.15	4.4e-05	4.49	1.6e-07	Extracellular Space	cytokine
MDM2	MDM2 proto-oncogene	2.5	2.43e-09	-1.08	0.004551	2.78	1.05e-10	2.58	7.72e-11	Nucleus	transcription regulator
mir-146	microRNA 146a	4.78	4.5e-05	1.61	0.001637	2.78	4.04e-07	4.46	1.63e-09	Cytoplasm	microRNA
mir-155	microRNA 155	5.56	5e-06	4.12	1.5e-05	1.68	0.017093	6.92	4.7e-10	Cytoplasm	microRNA
MMP2	matrix metallopeptidase 2	-2.24	0.004561	1.08	0.578827	-1.97	0.001595	-1.81	0.0013	Extracellular Space	peptidase
MMP3	matrix metallopeptidase 3	-50.73	4.3e-05	-1.18	0.861941	-57.61	0.000407	-68.17	4.64e-05	Extracellular Space	peptidase
MSH2	mutS homolog 2	-2.06	2e-06	-1.37	0.004052	-1.52	0.000538	-2.07	4.95e-07	Nucleus	enzyme
MYC	MYC proto-oncogene, bHLH transcription factor	6.18	9.73e-09	-1.17	0.004947	7.35	1.33e-11	6.28	1.06e-12	Nucleus	transcription regulator
NCF2	neutrophil cytosolic factor 2	-3.36	1.57e-08	-1.81	5.8e-05	-1.81	1e-05	-3.29	1.06e-09	Cytoplasm	enzyme
NFkB (complex)										Nucleus	complex
NFKB1	nuclear factor kappa B subunit 1	3.7	3.05e-08	1.25	0.033565	3.29	5.1e-09	4.11	6.74e-11	Nucleus	transcription regulator
NFKB2	nuclear factor kappa B subunit 2	11.46	1.1e-08	1.21	0.079277	10.66	1.44e-09	12.88	5.04e-12	Nucleus	transcription regulator
NFKBIA	NFKB inhibitor alpha	7.38	3.37e-07	2.11	0.001565	3.52	5.07e-07	7.44	2.89e-09	Cytoplasm	transcription regulator
NFKBIE	NFKB inhibitor epsilon	13.91	2e-06	1.84	0.001697	6.53	3.38e-07	12.03	2.69e-11	Nucleus	transcription regulator
NFKBIZ	NFKB inhibitor zeta	14.79	2.12e-07	2.58	0.002869	8.42	1.44e-07	21.75	1.48e-10	Nucleus	transcription regulator
NOS2	nitric oxide synthase 2	-7.95	4.46e-08	3.76	0.000546	-28.68	9.12e-09	-7.63	1.01e-09	Cytoplasm	enzyme
NR1D1	nuclear receptor subfamily 1 group D member 1	74.37	4.31e-11	1.46	0.019469	45.48	7.45e-12	66.42	1.77e-16	Nucleus	ligand-dependent nuclear receptor
PIM3	Pim-3 proto-oncogene, serine/threonine kinase	3.67	6e-06	1.04	0.710309	3.29	1.2e-09	3.41	3.61e-11	Cytoplasm	kinase
PLAU	plasminogen activator, urokinase	3.07	0.006384	2.02	0.01904	1.57	0.035716	3.17	2.62e-05	Extracellular Space	peptidase
PLD1	phospholipase D1	-2.57	5.22e-08	-1.13	0.163678	-2.39	7.54e-08	-2.69	2.15e-09	Cytoplasm	enzyme
PRDM1	PR/SET domain 1	-2.14	2.5e-05	-1.03	0.867674	-1.92	2.3e-05	-1.98	4.24e-06	Nucleus	transcription regulator
PTGES	prostaglandin E synthase	-5.51	5e-06	1.13	0.601172	-4.4	1.4e-05	-3.89	5.03e-07	Cytoplasm	enzyme
PTGS2	prostaglandin-endoperoxide synthase 2	8.4	1.6e-05	2.88	0.005362	2.94	0.01647	8.47	3.16e-07	Cytoplasm	enzyme
RBPJ	recombination signal binding protein for immunoglobulin kappa J region	2.7	3.77e-09	1	0.97185	3.01	1.65e-10	3.02	1.85e-11	Nucleus	transcription regulator
RELB	RELB proto-oncogene, NF-kB subunit	6.77	3.01e-09	1.18	0.035078	6.11	3.61e-12	7.23	1.08e-13	Nucleus	transcription regulator
RSAD2	radical S-adenosyl methionine domain containing 2	9.61	1.1e-05	265.69	2.83e-11	-13.52	5.62e-08	19.65	3.98e-09	Cytoplasm	enzyme
SCLY	selenocysteine lyase	2.55	1.61e-07	1.07	0.25596	2.32	1.11e-07	2.48	2.18e-09	Cytoplasm	enzyme
SERPINB2	serpin family B member 2	14.53	1.6e-05	1.51	0.058858	13.27	8.9e-05	20.05	4.33e-07	Extracellular Space	other
SFTPA1	surfactant protein A1	2.43	0.000648	-1.01	0.554977	3.01	0.003241	2.99	0.0006	Extracellular Space	transporter
SLC2A1	solute carrier family 2 member 1	-2.61	0.000333	1.17	0.562132	-3.23	1.5e-05	-2.75	8.91e-06	Plasma Membrane	transporter
SLC3A1	solute carrier family 3 member 1	2.2	1.6e-05	1.23	0.005724	1.52	0.000415	1.88	7.02e-06	Plasma Membrane	transporter
SLC7A5	solute carrier family 7 member 5	-7.31	3.48e-08	-1.15	0.151179	-5.65	5.62e-07	-6.49	2.17e-08	Plasma Membrane	transporter
SMAD3	SMAD family member 3	4.97	9.4e-05	-1.18	0.077715	5.75	2.23e-07	4.87	6.2e-09	Nucleus	transcription regulator
SNAI2	snail family transcriptional repressor 2	3.03	9.33e-07	1.42	0.00342	2.3	2.3e-05	3.25	8.32e-11	Nucleus	transcription regulator
STAT5A	signal transducer and activator of transcription 5A	2.14	6.52e-08	-1.02	0.546769	2.26	7.65e-09	2.22	1.91e-09	Nucleus	transcription regulator
STIM1	stromal interaction molecule 1	-2.23	2.19e-08	-1.29	0.000165	-1.76	5e-06	-2.27	5.8e-09	Plasma Membrane	ion channel
TAC1	tachykinin precursor 1	2.11	3.28e-09	1.14	0.006184	1.92	1e-06	2.19	1.65e-08	Extracellular Space	other
TAP1	transporter 1, ATP binding cassette subfamily B member	3.98	4.3e-05	14.66	1.17e-09	-2.66	0.00024	5.51	5.79e-08	Cytoplasm	transporter
TFEC	transcription factor EC	-4.52	8.7e-11	-2.14	0.000115	-2.37	5.2e-05	-5.07	8.17e-13	Nucleus	transcription regulator
TFRC	transferrin receptor	-2.22	0.001595	-1.88	0.013897	-1.04	0.555668	-1.95	0.0014	Plasma Membrane	transporter
TLR2	toll like receptor 2	4.38	2e-06	4.65	9.53e-07	-1.07	0.848101	4.35	6.44e-09	Plasma Membrane	transmembrane receptor
TLR4	toll like receptor 4	5.06	5.02e-08	-1.11	0.283182	5.18	2.22e-07	4.66	1.11e-08	Plasma Membrane	transmembrane receptor
TNF	tumor necrosis factor	6.78	0.000332	4.05	0.000109	2.6	0.002956	10.54	7.72e-07	Extracellular Space	cytokine
TNFAIP3	TNF alpha induced protein 3	91.27	3.21e-09	3.71	0.000928	23.7	1.92e-08	87.94	3.59e-12	Nucleus	enzyme
TNFRSF11B	TNF receptor superfamily member 11b	4.99	4.9e-05	1.81	0.002384	2.78	4.5e-05	5.04	8e-08	Plasma Membrane	transmembrane receptor
TNFRSF1A	TNF receptor superfamily member 1A	-3.42	1.08e-08	-1.19	0.039825	-2.25	3e-06	-2.67	3.34e-08	Plasma Membrane	transmembrane receptor
TNFSF10	TNF superfamily member 10	-4.31	9.5e-05	14.66	1.61e-07	-61.82	5.09e-10	-4.22	9.28e-06	Extracellular Space	cytokine
TNFSF4	TNF superfamily member 4	2.21	0.000159	-1	0.953475	2.08	0.000668	2.08	0.0001	Extracellular Space	cytokine
TNIP1	TNFAIP3 interacting protein 1	7.09	7.2e-05	2.75	0.018614	2.83	0.000555	7.77	6.75e-07	Nucleus	other
TRAF1	TNF receptor associated factor 1	11.58	2e-06	1.67	0.007582	6.4	3.2e-07	10.67	1.53e-09	Cytoplasm	other
TRAF2	TNF receptor associated factor 2	8.05	1.93e-08	1.38	1.4e-05	6.15	8.72e-13	8.51	1.83e-15	Cytoplasm	enzyme
TSLP	thymic stromal lymphopoietin	42.13	7.92e-08	1.99	0.007519	21.65	7.95e-08	43.07	3.53e-10	Extracellular Space	cytokine
VCAM1	vascular cell adhesion molecule 1	17.41	6.91e-08	8.36	1e-06	2.16	0.002322	18.08	2.43e-09	Plasma Membrane	transmembrane receptor
VEGFC	vascular endothelial growth factor C	2.2	2.74e-07	-1.02	0.720066	1.82	2.8e-05	1.79	6.57e-06	Extracellular Space	growth factor
Wfdc17	WAP four-disulfide core domain 17	-2.76	8e-06	-1.36	0.065454	-2.26	6.8e-05	-3.07	2.62e-07	Other	other
* DEGs generated from IPA Upstream Analysis " NFkB (complex)" filtered for "BRO vs Med" comparison; cut off filter Fold Change < -2 or > 2; Anova P-value < 0.05.
